# Supplementary material for: 2,3-Dichloro-1,4-hydro­quinone 2,3-dichloro-1,4-benzoquinone monohydrate: a quinhydrone-type 1:1 donor-acceptor [D—A] charge-transfer complex
Source: Acta Crystallogr Sect E Struct Rep Online. 2011 Oct 12;67(Pt 11):o2967–8. doi: 10.1107/S1600536811041377 (PMC3247373; doi:10.1107/S1600536811041377)
Supplement: Supplementary file 1 [file e-67-o2967-sup1.cif]

##############################################################################
#                                                                            #
# This CIF contains the data in a paper accepted for publication in          #
# Acta Crystallographica Section E. It conforms to the requirements of       #
# Notes for Authors for Acta Crystallographica Section E, and has been       #
# peer reviewed under the auspices of the IUCr Commission on Journals.       #
#                                                                            #
# Full details of the Crystallographic Information File format               #
# are given in the paper "The Crystallographic Information File (CIF):       #
# a New Standard Archive File for Crystallography" by S. R. Hall, F. H.      #
# Allen and I. D. Brown [Acta Cryst. (1991), A47, 655-685].                  #
#                                                                            #
# The current version of the core CIF dictionary is obtainable from          #
# ftp://ftp.iucr.org/pub/cif_core.dic.                                       #
#                                                                            #
# Software is freely available for graphical display of the structure(s)     #
# in this CIF. For information consult the CIF software page                 #
# http://www.iucr.org/resources/cif/software.                                #
#                                                                            #
# This file may be used for bona fide research purposes within the           #
# scientific community so long as proper attribution is given to the journal # 
# article from which it was obtained.                                        #
#                                                                            #
##############################################################################
data_I
_audit_creation_method     SHELXL-97
_chemical_name_systematic
;
2,3-dichlorobenzene-1,4-diol 2,3-dichlorocyclohexa-2,5-diene-1,4-dione
monohydrate
;
_chemical_name_common     ?
_chemical_formula_moiety     'C6 H4 Cl2 O2, C6 H2 Cl2 O2, H2 O'
_chemical_formula_sum     'C12 H8 Cl4 O5'
_chemical_formula_iupac     'C6 H4 Cl2 O2, C6 H2 Cl2 O2, H2 O'
_chemical_formula_weight     373.98
_chemical_melting_point     ?
_symmetry_cell_setting     monoclinic
_symmetry_space_group_name_H-M     'P 21/c'
_symmetry_space_group_name_Hall     '-P 2ybc'
loop_
    _symmetry_equiv_pos_as_xyz
    'x, y, z'
    '-x, y+1/2, -z+1/2'
    '-x, -y, -z'
    'x, -y-1/2, z-1/2'
_cell_length_a     7.15329(14)
_cell_length_b     7.19541(15)
_cell_length_c     27.2811(5)
_cell_angle_alpha     90.00
_cell_angle_beta     92.9738(18)
_cell_angle_gamma     90.00
_cell_volume     1402.29(5)
_cell_formula_units_Z     4
_cell_measurement_reflns_used     7958
_cell_measurement_theta_min     2.752
_cell_measurement_theta_max     27.484
_cell_measurement_temperature     173(2)
_exptl_crystal_description     plate
_exptl_crystal_colour     red
_exptl_crystal_size_max     0.3
_exptl_crystal_size_mid     0.2
_exptl_crystal_size_min     0.07
_exptl_crystal_density_diffrn     1.771
_exptl_crystal_density_meas     ?
_exptl_crystal_density_method     'not measured'
_exptl_crystal_F_000     752
_exptl_absorpt_coefficient_mu     0.861
_exptl_absorpt_correction_type     multi-scan
_exptl_absorpt_process_details     '(SADABS; Sheldrick, 1996)'
_exptl_absorpt_correction_T_min     0.8593
_exptl_absorpt_correction_T_max     0.9416
_exptl_special_details     ?
_diffrn_ambient_temperature     173(2)
_diffrn_radiation_type     MoK\a
_diffrn_radiation_wavelength     0.71073
_diffrn_radiation_source     'fine-focus sealed tube'
_diffrn_radiation_monochromator     graphite
_diffrn_measurement_device_type
;
Siemens SMART 1K CCD area-detector
;
_diffrn_measurement_method     'rotation method'
_diffrn_detector_area_resol_mean     ?
_diffrn_reflns_number     19255
_diffrn_reflns_av_R_equivalents     0.0260
_diffrn_reflns_av_sigmaI/netI     0.0206
_diffrn_reflns_theta_min     2.85
_diffrn_reflns_theta_max     27.87
_diffrn_reflns_theta_full     26.50
_diffrn_measured_fraction_theta_max     0.938
_diffrn_measured_fraction_theta_full     0.999
_diffrn_reflns_limit_h_min     -8
_diffrn_reflns_limit_h_max     9
_diffrn_reflns_limit_k_min     -9
_diffrn_reflns_limit_k_max     9
_diffrn_reflns_limit_l_min     -35
_diffrn_reflns_limit_l_max     35
_diffrn_standards_number     ?
_diffrn_standards_interval_count     ?
_diffrn_standards_interval_time     ?
_diffrn_standards_decay_%     ?
_refine_special_details
;
Refinement of <i>F</i>^2^ against ALL reflections. The weighted <i>R</i>-factor
<i>wR</i> and goodness of fit <i>S</i> are based on <i>F</i>^2^, conventional
<i>R</i>-factors <i>R</i> are based on <i>F</i>, with <i>F</i> set to zero for
negative <i>F</i>^2^. The threshold expression of <i>F</i>^2^ >
\s(<i>F</i>^2^) is used only for calculating <i>R</i>-factors(gt) <i>etc</i>.
and is not relevant to the choice of reflections for refinement.
<i>R</i>-factors based on <i>F</i>^2^ are statistically about twice as large
as those based on <i>F</i>, and <i>R</i>- factors based on ALL data will be
even larger.
;
_reflns_number_total     3138
_reflns_number_gt     2653
_reflns_threshold_expression     I>2\s(I)
_refine_ls_structure_factor_coef     Fsqd
_refine_ls_matrix_type     full
_refine_ls_R_factor_all     0.0407
_refine_ls_R_factor_gt     0.0307
_refine_ls_wR_factor_gt     0.0736
_refine_ls_wR_factor_ref     0.0771
_refine_ls_goodness_of_fit_ref     1.036
_refine_ls_restrained_S_all     1.036
_refine_ls_number_reflns     3138
_refine_ls_number_parameters     198
_refine_ls_number_restraints     0
_refine_ls_hydrogen_treatment     mixed
_refine_ls_weighting_scheme     calc
_refine_ls_weighting_details
         'calc w=1/[\s^2^(Fo^2^)+(0.0429P)^2^+0.5830P] where P=(Fo^2^+2Fc^2^)/3'
_atom_sites_solution_hydrogens     geom
_atom_sites_solution_primary     direct
_atom_sites_solution_secondary     difmap
_refine_ls_shift/su_max     0.001
_refine_ls_shift/su_mean     0.000
_refine_diff_density_max     0.488
_refine_diff_density_min     -0.188
_refine_ls_extinction_method     none
_refine_ls_extinction_coef     ?
loop_
    _atom_type_symbol
    _atom_type_description
    _atom_type_scat_dispersion_real
    _atom_type_scat_dispersion_imag
    _atom_type_scat_source
    'C' 'C' 0.0033 0.0016
                         'International Tables Vol C Tables 4.2.6.8 and 6.1.1.4'
    'H' 'H' 0.0000 0.0000
                         'International Tables Vol C Tables 4.2.6.8 and 6.1.1.4'
    'O' 'O' 0.0106 0.0060
                         'International Tables Vol C Tables 4.2.6.8 and 6.1.1.4'
    'Cl' 'Cl' 0.1484 0.1585
                         'International Tables Vol C Tables 4.2.6.8 and 6.1.1.4'
_computing_data_collection     'SMART (Bruker, 2003)'
_computing_cell_refinement     'SAINT (Bruker, 2003)'
_computing_data_reduction     'SAINT (Bruker, 2003)'
_computing_structure_solution     'SHELXS97 (Sheldrick, 2008)'
_computing_structure_refinement     'SHELXL97 (Sheldrick, 2008)'
_computing_molecular_graphics     'Mercury (Macrae <i>et al.</i>, 2008)'
_computing_publication_material     'publCIF (Westrip, 2010)'
loop_
    _atom_site_type_symbol
    _atom_site_label
    _atom_site_fract_x
    _atom_site_fract_y
    _atom_site_fract_z
    _atom_site_U_iso_or_equiv
    _atom_site_adp_type
    _atom_site_calc_flag
    _atom_site_refinement_flags
    _atom_site_occupancy
    _atom_site_symmetry_multiplicity
    _atom_site_disorder_assembly
    _atom_site_disorder_group
    C C1 0.7866(2) 0.9165(2) 0.38598(7) 0.0220(4) Uani d . 1 1 . .
    O O1 0.72734(19) 1.07053(18) 0.37504(5) 0.0299(3) Uani d . 1 1 . .
    C C2 0.8432(2) 0.7822(3) 0.34779(6) 0.0216(4) Uani d . 1 1 . .
    Cl Cl2 0.81893(7) 0.85660(7) 0.288391(16) 0.03021(13) Uani d . 1 1 . .
    C C3 0.9107(2) 0.6140(3) 0.36016(6) 0.0220(4) Uani d . 1 1 . .
    Cl Cl3 0.97542(7) 0.45526(7) 0.317735(18) 0.03252(13) Uani d . 1 1 . .
    C C4 0.9362(2) 0.5565(2) 0.41269(7) 0.0229(4) Uani d . 1 1 . .
    O O4 1.00840(19) 0.40868(18) 0.42426(5) 0.0305(3) Uani d . 1 1 . .
    C C5 0.8731(2) 0.6879(3) 0.44963(7) 0.0252(4) Uani d . 1 1 . .
    H H5 0.8808 0.6525 0.4832 0.030 Uiso calc R 1 1 . .
    C C6 0.8052(3) 0.8555(3) 0.43743(7) 0.0251(4) Uani d . 1 1 . .
    H H6 0.7682 0.9370 0.4625 0.030 Uiso calc R 1 1 . .
    C C11 0.3767(2) 0.7229(2) 0.33596(6) 0.0194(3) Uani d . 1 1 . .
    O O11 0.43186(18) 0.60154(17) 0.30131(4) 0.0245(3) Uani d . 1 1 . .
    H H11 0.4304 0.6550 0.2739 0.037 Uiso calc R 1 1 . .
    C C12 0.3915(2) 0.6700(2) 0.38514(6) 0.0185(3) Uani d . 1 1 . .
    Cl Cl12 0.47890(6) 0.45165(6) 0.399712(15) 0.02360(11) Uani d . 1 1 . .
    C C13 0.3366(2) 0.7902(2) 0.42204(6) 0.0196(3) Uani d . 1 1 . .
    Cl Cl13 0.35592(7) 0.72408(6) 0.482946(16) 0.02805(12) Uani d . 1 1 . .
    C C14 0.2652(2) 0.9655(2) 0.40960(6) 0.0206(4) Uani d . 1 1 . .
    O O14 0.2109(2) 1.07750(18) 0.44656(5) 0.0289(3) Uani d . 1 1 . .
    H H14 0.1681 1.1775 0.4347 0.043 Uiso calc R 1 1 . .
    C C15 0.2513(2) 1.0172(2) 0.36060(6) 0.0220(4) Uani d . 1 1 . .
    H H15 0.2035 1.1366 0.3519 0.026 Uiso calc R 1 1 . .
    C C16 0.3058(2) 0.8979(2) 0.32418(6) 0.0213(4) Uani d . 1 1 . .
    H H16 0.2947 0.9361 0.2908 0.026 Uiso calc R 1 1 . .
    O O20 0.4387(2) 0.7413(2) 0.21375(5) 0.0325(3) Uani d . 1 1 . .
    H H20A 0.393(3) 0.691(4) 0.1903(10) 0.049 Uiso d . 1 1 . .
    H H20B 0.472(4) 0.834(4) 0.2061(10) 0.049 Uiso d . 1 1 . .
loop_
    _atom_site_aniso_label
    _atom_site_aniso_U_11
    _atom_site_aniso_U_22
    _atom_site_aniso_U_33
    _atom_site_aniso_U_12
    _atom_site_aniso_U_13
    _atom_site_aniso_U_23
    C1 0.0203(8) 0.0230(9) 0.0224(9) -0.0010(7) -0.0011(7) 0.0017(7)
    O1 0.0371(7) 0.0239(7) 0.0283(7) 0.0054(6) -0.0032(6) 0.0030(5)
    C2 0.0203(8) 0.0282(9) 0.0160(8) -0.0027(7) -0.0002(7) 0.0021(7)
    Cl2 0.0329(2) 0.0399(3) 0.0178(2) 0.0027(2) 0.00070(17) 0.00536(19)
    C3 0.0190(8) 0.0246(9) 0.0226(9) -0.0017(7) 0.0023(7) -0.0043(7)
    Cl3 0.0360(3) 0.0321(3) 0.0298(3) 0.0031(2) 0.00496(19) -0.00926(19)
    C4 0.0195(8) 0.0235(9) 0.0254(9) -0.0020(7) -0.0005(7) 0.0027(7)
    O4 0.0315(7) 0.0243(7) 0.0356(8) 0.0055(6) -0.0008(6) 0.0056(6)
    C5 0.0266(9) 0.0297(9) 0.0193(9) 0.0005(8) 0.0012(7) 0.0028(7)
    C6 0.0267(9) 0.0281(9) 0.0206(9) 0.0021(8) 0.0022(7) -0.0022(7)
    C11 0.0206(8) 0.0185(8) 0.0190(8) -0.0021(7) 0.0013(6) -0.0019(6)
    O11 0.0373(7) 0.0196(6) 0.0169(6) 0.0037(5) 0.0047(5) 0.0002(5)
    C12 0.0188(8) 0.0144(7) 0.0223(9) 0.0003(6) -0.0001(6) 0.0023(6)
    Cl12 0.0305(2) 0.0166(2) 0.0236(2) 0.00314(17) 0.00040(17) 0.00279(16)
    C13 0.0214(8) 0.0210(8) 0.0163(8) -0.0018(7) 0.0002(6) 0.0022(7)
    Cl13 0.0374(3) 0.0288(2) 0.0179(2) 0.0034(2) 0.00093(17) 0.00261(17)
    C14 0.0219(8) 0.0178(8) 0.0221(9) -0.0007(7) 0.0021(7) -0.0025(7)
    O14 0.0412(8) 0.0213(6) 0.0245(7) 0.0081(6) 0.0043(6) -0.0023(5)
    C15 0.0241(9) 0.0161(8) 0.0257(9) 0.0005(7) -0.0009(7) 0.0034(7)
    C16 0.0232(9) 0.0220(8) 0.0186(9) -0.0001(7) 0.0004(7) 0.0041(7)
    O20 0.0539(9) 0.0238(7) 0.0192(7) -0.0103(7) -0.0027(6) 0.0009(5)
_geom_special_details
;
All s.u.'s (except the s.u. in the dihedral angle between two l.s. planes) are
estimated using the full covariance matrix. The cell s.u.'s are taken into
account individually in the estimation of s.u.'s in distances, angles and
torsion angles; correlations between s.u.'s in cell parameters are only used
when they are defined by crystal symmetry. An approximate (isotropic)
treatment of cell s.u.'s is used for estimating s.u.'s involving l.s. planes.
;
loop_
    _geom_bond_atom_site_label_1
    _geom_bond_atom_site_label_2
    _geom_bond_site_symmetry_2
    _geom_bond_distance
    _geom_bond_publ_flag
    C1 O1 . 1.218(2) ?
    C1 C6 . 1.470(3) ?
    C1 C2 . 1.493(2) ?
    C2 C3 . 1.340(3) ?
    C2 Cl2 . 1.7070(17) ?
    C3 C4 . 1.494(2) ?
    C3 Cl3 . 1.7069(18) ?
    C4 O4 . 1.217(2) ?
    C4 C5 . 1.470(3) ?
    C5 C6 . 1.335(3) ?
    C5 H5 . 0.9500 ?
    C6 H6 . 0.9500 ?
    C11 O11 . 1.360(2) ?
    C11 C16 . 1.389(2) ?
    C11 C12 . 1.393(2) ?
    O11 H11 . 0.8400 ?
    C12 C13 . 1.400(2) ?
    C12 Cl12 . 1.7292(16) ?
    C13 C14 . 1.396(2) ?
    C13 Cl13 . 1.7270(17) ?
    C14 O14 . 1.363(2) ?
    C14 C15 . 1.386(2) ?
    O14 H14 . 0.8400 ?
    C15 C16 . 1.384(2) ?
    C15 H15 . 0.9500 ?
    C16 H16 . 0.9500 ?
    O20 H20A . 0.79(3) ?
    O20 H20B . 0.74(3) ?
loop_
    _geom_angle_atom_site_label_1
    _geom_angle_atom_site_label_2
    _geom_angle_atom_site_label_3
    _geom_angle_site_symmetry_1
    _geom_angle_site_symmetry_3
    _geom_angle
    _geom_angle_publ_flag
    O1 C1 C6 . . 121.26(17) ?
    O1 C1 C2 . . 121.44(16) ?
    C6 C1 C2 . . 117.30(15) ?
    C3 C2 C1 . . 121.09(15) ?
    C3 C2 Cl2 . . 122.70(14) ?
    C1 C2 Cl2 . . 116.21(13) ?
    C2 C3 C4 . . 121.08(16) ?
    C2 C3 Cl3 . . 122.71(14) ?
    C4 C3 Cl3 . . 116.20(13) ?
    O4 C4 C5 . . 121.72(17) ?
    O4 C4 C3 . . 121.32(17) ?
    C5 C4 C3 . . 116.95(15) ?
    C6 C5 C4 . . 122.04(16) ?
    C6 C5 H5 . . 119.0 ?
    C4 C5 H5 . . 119.0 ?
    C5 C6 C1 . . 121.43(17) ?
    C5 C6 H6 . . 119.3 ?
    C1 C6 H6 . . 119.3 ?
    O11 C11 C16 . . 122.47(15) ?
    O11 C11 C12 . . 118.89(15) ?
    C16 C11 C12 . . 118.64(16) ?
    C11 O11 H11 . . 109.5 ?
    C11 C12 C13 . . 120.89(15) ?
    C11 C12 Cl12 . . 118.58(13) ?
    C13 C12 Cl12 . . 120.53(13) ?
    C14 C13 C12 . . 119.78(15) ?
    C14 C13 Cl13 . . 119.55(13) ?
    C12 C13 Cl13 . . 120.68(13) ?
    O14 C14 C15 . . 123.05(15) ?
    O14 C14 C13 . . 117.98(15) ?
    C15 C14 C13 . . 118.96(16) ?
    C14 O14 H14 . . 109.5 ?
    C16 C15 C14 . . 121.10(16) ?
    C16 C15 H15 . . 119.4 ?
    C14 C15 H15 . . 119.4 ?
    C15 C16 C11 . . 120.63(16) ?
    C15 C16 H16 . . 119.7 ?
    C11 C16 H16 . . 119.7 ?
    H20A O20 H20B . . 108(3) ?
loop_
    _geom_torsion_atom_site_label_1
    _geom_torsion_atom_site_label_2
    _geom_torsion_atom_site_label_3
    _geom_torsion_atom_site_label_4
    _geom_torsion_site_symmetry_1
    _geom_torsion_site_symmetry_2
    _geom_torsion_site_symmetry_3
    _geom_torsion_site_symmetry_4
    _geom_torsion
    _geom_torsion_publ_flag
    O1 C1 C2 C3 . . . . 179.07(17) ?
    C6 C1 C2 C3 . . . . -0.9(2) ?
    O1 C1 C2 Cl2 . . . . -0.3(2) ?
    C6 C1 C2 Cl2 . . . . 179.69(13) ?
    C1 C2 C3 C4 . . . . -1.5(3) ?
    Cl2 C2 C3 C4 . . . . 177.83(13) ?
    C1 C2 C3 Cl3 . . . . 179.46(13) ?
    Cl2 C2 C3 Cl3 . . . . -1.2(2) ?
    C2 C3 C4 O4 . . . . -175.28(17) ?
    Cl3 C3 C4 O4 . . . . 3.8(2) ?
    C2 C3 C4 C5 . . . . 3.7(2) ?
    Cl3 C3 C4 C5 . . . . -177.23(13) ?
    O4 C4 C5 C6 . . . . 175.42(18) ?
    C3 C4 C5 C6 . . . . -3.5(3) ?
    C4 C5 C6 C1 . . . . 1.2(3) ?
    O1 C1 C6 C5 . . . . -178.88(17) ?
    C2 C1 C6 C5 . . . . 1.1(3) ?
    O11 C11 C12 C13 . . . . 179.97(15) ?
    C16 C11 C12 C13 . . . . -0.1(3) ?
    O11 C11 C12 Cl12 . . . . -0.2(2) ?
    C16 C11 C12 Cl12 . . . . 179.74(13) ?
    C11 C12 C13 C14 . . . . 0.2(3) ?
    Cl12 C12 C13 C14 . . . . -179.57(13) ?
    C11 C12 C13 Cl13 . . . . -179.82(13) ?
    Cl12 C12 C13 Cl13 . . . . 0.4(2) ?
    C12 C13 C14 O14 . . . . 179.13(15) ?
    Cl13 C13 C14 O14 . . . . -0.8(2) ?
    C12 C13 C14 C15 . . . . -0.4(3) ?
    Cl13 C13 C14 C15 . . . . 179.68(13) ?
    O14 C14 C15 C16 . . . . -179.12(16) ?
    C13 C14 C15 C16 . . . . 0.4(3) ?
    C14 C15 C16 C11 . . . . -0.2(3) ?
    O11 C11 C16 C15 . . . . 180.00(16) ?
    C12 C11 C16 C15 . . . . 0.0(3) ?
loop_
    _geom_hbond_atom_site_label_D
    _geom_hbond_atom_site_label_H
    _geom_hbond_atom_site_label_A
    _geom_hbond_site_symmetry_A
    _geom_hbond_distance_DH
    _geom_hbond_distance_HA
    _geom_hbond_distance_DA
    _geom_hbond_angle_DHA
    _geom_hbond_publ_flag
    O11 H11 O20 . 0.84 1.76 2.5947(18) 173 y
    O14 H14 O4 1_465 0.84 2.03 2.8381(18) 161 y
    O20 H20A O1 2_645 0.79(3) 2.12(3) 2.914(2) 177(3) y
    O20 H20B O11 2_655 0.74(3) 2.06(3) 2.7899(19) 169(3) y
    C6 H6 O14 3_676 0.95 2.48 3.209(2) 134 y
_iucr_refine_instructions_details
;
TITL gx27aug8c2 in P2(1)/c
CELL  0.71073   7.15329   7.19541  27.2811   90.000   92.9738   90.000
ZERR     4.00   0.00014   0.00015   0.0005    0.000    0.0018    0.000
LATT   1
SYMM  - X, 1/2 + Y, 1/2 - Z
SFAC  C    H    O    CL
UNIT  48   32   20   16
MERG   2
EQIV $1 x-1, y+1, z
EQIV $2 -x+1, y-1/2, -z+1/2
EQIV $3 -x+1, y+1/2, -z+1/2
HTAB O11 O20
HTAB O14 O4_$1
HTAB O20 O1_$2
HTAB O20 O11_$3
MPLA 10 C1 C2 C3 C4 C5 C6 O1 CL2 CL3 O4  C11 C12 C13 C14 C15 C16 O11 CL12 =
 CL13 O14
MPLA 10 C11 C12 C13 C14 C15 C16 O11 CL12 CL13 O14  C1 C2 C3 C4 C5 C6 O1 CL2 =
 CL3
FMAP   2
PLAN   20
ACTA    53.00
BOND   $H
CONF
L.S.  10
TEMP  -100.00
WGHT    0.042900    0.583000
FVAR       0.42109
MOLE    1
C1    1    0.786630    0.916509    0.385985    11.00000    0.02027    0.02296 =
         0.02243    0.00168   -0.00112   -0.00098
O1    3    0.727344    1.070529    0.375040    11.00000    0.03707    0.02390 =
         0.02827    0.00304   -0.00325    0.00542
C2    1    0.843241    0.782172    0.347790    11.00000    0.02026    0.02825 =
         0.01604    0.00211   -0.00024   -0.00268
CL2   4    0.818935    0.856597    0.288391    11.00000    0.03289    0.03987 =
         0.01782    0.00536    0.00070    0.00268
C3    1    0.910742    0.613972    0.360161    11.00000    0.01900    0.02463 =
         0.02261   -0.00431    0.00235   -0.00167
CL3   4    0.975421    0.455261    0.317735    11.00000    0.03599    0.03208 =
         0.02984   -0.00926    0.00496    0.00309
C4    1    0.936173    0.556484    0.412693    11.00000    0.01948    0.02355 =
         0.02545    0.00265   -0.00052   -0.00196
O4    3    1.008401    0.408678    0.424262    11.00000    0.03150    0.02426 =
         0.03558    0.00562   -0.00079    0.00555
C5    1    0.873079    0.687888    0.449629    11.00000    0.02660    0.02973 =
         0.01935    0.00276    0.00119    0.00053
AFIX  43
H5    2    0.880789    0.652513    0.483223    11.00000   -1.20000
AFIX   0
C6    1    0.805249    0.855469    0.437429    11.00000    0.02673    0.02807 =
         0.02063   -0.00223    0.00224    0.00210
AFIX  43
H6    2    0.768226    0.937003    0.462542    11.00000   -1.20000
AFIX   0
MOLE    2
C11   1    0.376688    0.722898    0.335958    11.00000    0.02059    0.01851 =
         0.01902   -0.00194    0.00132   -0.00205
O11   3    0.431862    0.601540    0.301310    11.00000    0.03734    0.01963 =
         0.01686    0.00023    0.00470    0.00374
AFIX 147
H11   2    0.430401    0.655018    0.273923    11.00000   -1.50000
AFIX   0
C12   1    0.391540    0.669960    0.385136    11.00000    0.01879    0.01441 =
         0.02226    0.00233   -0.00011    0.00029
CL12  4    0.478900    0.451654    0.399712    11.00000    0.03046    0.01664 =
         0.02359    0.00279    0.00040    0.00314
C13   1    0.336569    0.790248    0.422045    11.00000    0.02138    0.02100 =
         0.01634    0.00224    0.00025   -0.00179
CL13  4    0.355924    0.724078    0.482946    11.00000    0.03742    0.02876 =
         0.01792    0.00261    0.00093    0.00337
C14   1    0.265185    0.965465    0.409604    11.00000    0.02194    0.01775 =
         0.02207   -0.00254    0.00206   -0.00066
O14   3    0.210875    1.077495    0.446557    11.00000    0.04120    0.02129 =
         0.02448   -0.00229    0.00431    0.00807
AFIX 147
H14   2    0.168123    1.177467    0.434685    11.00000   -1.50000
AFIX   0
C15   1    0.251272    1.017223    0.360596    11.00000    0.02412    0.01609 =
         0.02568    0.00344   -0.00093    0.00047
AFIX  43
H15   2    0.203493    1.136559    0.351858    11.00000   -1.20000
AFIX   0
C16   1    0.305845    0.897905    0.324183    11.00000    0.02316    0.02204 =
         0.01863    0.00407    0.00044   -0.00006
AFIX  43
H16   2    0.294729    0.936098    0.290825    11.00000   -1.20000
AFIX   0
MOLE    3
O20   3    0.438650    0.741338    0.213749    11.00000    0.05386    0.02382 =
         0.01924    0.00092   -0.00266   -0.01030
H20A  2    0.392634    0.691281    0.190313    11.00000   -1.50000
H20B  2    0.472003    0.833932    0.206136    11.00000   -1.50000
HKLF    4
REM  gx27aug8c2 in P2(1)/c
REM R1 =  0.0307 for   2653 Fo > 4sig(Fo)  and  0.0407 for all   3138 data
REM    198 parameters refined using      0 restraints
END
WGHT      0.0434      0.5900
REM Highest difference peak  0.488,  deepest hole -0.188,  1-sigma level  0.065
Q1    1   0.1370  1.2076  0.3342  11.00000  0.05    0.49
Q2    1   0.2480  0.9425  0.3431  11.00000  0.05    0.38
Q3    1   0.4004  0.7409  0.4072  11.00000  0.05    0.37
Q4    1   0.3842  0.6616  0.3211  11.00000  0.05    0.35
Q5    1   0.9163  0.5793  0.3874  11.00000  0.05    0.34
Q6    1   0.3963  0.7150  0.3620  11.00000  0.05    0.34
Q7    1   0.3701  0.8255  0.3322  11.00000  0.05    0.33
Q8    1   0.2785  0.8648  0.4154  11.00000  0.05    0.32
Q9    1   0.3194  0.7904  0.3312  11.00000  0.05    0.32
Q10   1   0.8477  0.8164  0.3209  11.00000  0.05    0.31
Q11   1   0.4152  0.5998  0.3911  11.00000  0.05    0.31
Q12   1   0.9022  0.6301  0.4294  11.00000  0.05    0.31
Q13   1   0.2445  0.9695  0.3836  11.00000  0.05    0.30
Q14   1   0.8337  0.9042  0.4104  11.00000  0.05    0.30
Q15   1   0.8138  0.8420  0.3667  11.00000  0.05    0.30
Q16   1   0.8453  0.6861  0.3555  11.00000  0.05    0.30
Q17   1   0.7614  0.8698  0.4083  11.00000  0.05    0.29
Q18   1   0.7936  0.7637  0.4424  11.00000  0.05    0.29
Q19   1   0.9306  0.5238  0.2929  11.00000  0.05    0.28
Q20   1   0.9244  0.5206  0.3431  11.00000  0.05    0.28
;
data_global
_journal_date_recd_electronic     2011-09-27
_journal_date_accepted     2011-10-07
_journal_name_full     'Acta Crystallographica, Section E'
_journal_year     2011
_journal_volume     67
_journal_issue     11
_journal_page_first     o2967
_journal_page_last     o2968
_journal_paper_category     QO
_journal_coeditor_code     SU2322
_publ_contact_author_name     'Liu, Shi-Xia'
_publ_contact_author_address
;
Departement f\"ur Chemie und Biochemie
Universit\"at Bern
Freiestrasse 3
CH-3012 Bern
Switzerland
;
_publ_contact_author_email     'liu@iac.unibe.ch'
_publ_contact_author_fax     '0041 631 39 95'
_publ_contact_author_phone     '0041 631 42 96'
_publ_section_title
;
2,3-Dichloro-1,4-hydroquinone 2,3-dichloro-1,4-benzoquinone monohydrate: a
quinhydrone-type 1:1 donor-acceptor [<i>D</i>---<i>A</i>] charge-transfer
complex
;
loop_
    _publ_author_name
    _publ_author_footnote
    _publ_author_address
    'Gu\'egano, Xavier' .
;
Departement f\"ur Chemie und Biochemie
Universit\"at Bern
Freiestrasse 3
CH-3012 Bern
Switzerland
;
    'Hauser, J\"urg' .
;
Departement f\"ur Chemie und Biochemie
Universit\"at Bern
Freiestrasse 3
CH-3012 Bern
Switzerland
;
    'Liu, Shi-Xia' .
;
Departement f\"ur Chemie und Biochemie
Universit\"at Bern
Freiestrasse 3
CH-3012 Bern
Switzerland
;
    'Decurtins, Silvio' .
;
Departement f\"ur Chemie und Biochemie
Universit\"at Bern
Freiestrasse 3
CH-3012 Bern
Switzerland
;
