# Supplementary material for: 2,3-Dichloro-1,4-hydro­quinone 2,3-dichloro-1,4-benzoquinone monohydrate: a quinhydrone-type 1:1 donor-acceptor [D—A] charge-transfer complex
Source: Acta Crystallogr Sect E Struct Rep Online. 2011 Oct 12;67(Pt 11):o2967–8. doi: 10.1107/S1600536811041377 (PMC3247373; doi:10.1107/S1600536811041377)
Supplement: Supplementary file 3 [file e-67-o2967-Isup3.hkl]

#
# h,k,l, Fc-squared, Fo-squared, sigma(Fo-squared) and status flag
#
data_I
_shelx_title ' gx27aug8c2 in P2(1)/c'
_shelx_refln_list_code          4
_shelx_F_calc_maximum      221.80
_exptl_crystal_F_000       752.00
_reflns_d_resolution_high  0.7602
 
loop_
 _symmetry_equiv_pos_as_xyz
 'x, y, z'
 '-x, y+1/2, -z+1/2'
 '-x, -y, -z'
 'x, -y-1/2, z-1/2'
 
_cell_length_a     7.1533
_cell_length_b     7.1954
_cell_length_c    27.2811
_cell_angle_alpha  90.000
_cell_angle_beta   92.974
_cell_angle_gamma  90.000
 
_shelx_F_squared_multiplier     1.000
 
loop_
 _refln_index_h
 _refln_index_k
 _refln_index_l
 _refln_F_squared_calc
 _refln_F_squared_meas
 _refln_F_squared_sigma
 _refln_observed_status
   1   0   0      219.50      204.94      3.74 o
   2   0   0       10.42       35.63      3.78 o
   3   0   0       10.16       14.14      1.96 o
   4   0   0     1208.60     1144.35     10.31 o
   5   0   0     1933.48     1890.15     21.24 o
   6   0   0     1688.05     1600.33     22.50 o
   7   0   0      239.42      218.96     11.18 o
   8   0   0       28.50       56.57     14.66 o
   1   1   0       61.52       66.04      1.61 o
   2   1   0    49195.45    55013.66    312.68 o
   3   1   0     3022.98     2907.37     16.93 o
   4   1   0     3014.59     3112.20     19.56 o
   5   1   0       19.00       23.66      3.58 o
   6   1   0       85.74       91.79      7.69 o
   7   1   0      243.51      249.77      9.41 o
   8   1   0        0.49       11.16      8.19 o
   9   1   0      183.42      152.47     17.23 o
   0   2   0     1284.09     1420.52     12.57 o
   1   2   0     5450.29     5544.83     27.05 o
   2   2   0     2027.13     1986.52     12.71 o
   3   2   0       88.74       98.16      3.09 o
   4   2   0    15736.99    16674.66     98.52 o
   5   2   0      344.30      348.13      6.80 o
   6   2   0      136.08      148.48     10.71 o
   7   2   0       99.84       93.86      7.64 o
   8   2   0       13.40       27.89     12.54 o
   1   3   0     3779.50     3843.84     19.02 o
   2   3   0      388.08      368.36      5.27 o
   3   3   0      733.62      833.63      8.28 o
   4   3   0     1092.44     1040.31     12.09 o
   5   3   0      297.94      286.21     10.19 o
   6   3   0      700.66      635.36     17.67 o
   7   3   0       68.12       75.08      7.87 o
   8   3   0     1547.21     1471.85     21.71 o
   0   4   0       43.98       46.28      3.53 o
   1   4   0     2252.71     2351.32     13.15 o
   2   4   0      816.13      777.76      7.17 o
   3   4   0     1836.73     1861.74     15.03 o
   4   4   0        8.54        9.22      4.72 o
   5   4   0      262.47      268.69      9.10 o
   6   4   0       20.69       21.82     11.46 o
   7   4   0       47.29       47.78     22.52 o
   8   4   0      626.35      590.18     23.99 o
   1   5   0     2086.96     2153.55     17.08 o
   2   5   0        1.96        8.48      3.89 o
   3   5   0        2.90        5.46      4.34 o
   4   5   0      136.32      140.05     10.93 o
   5   5   0      407.49      400.44     14.29 o
   6   5   0      534.02      533.09     24.16 o
   7   5   0       28.07       60.97     23.68 o
   0   6   0     2183.79     2150.24     25.64 o
   1   6   0      260.64      267.20      6.73 o
   2   6   0      278.79      298.71      8.09 o
   3   6   0      410.14      409.55     10.11 o
   4   6   0       79.61       81.61      7.11 o
   5   6   0        3.53        2.15     12.33 o
   6   6   0        0.01      -19.84     25.51 o
   1   7   0       63.24       68.01      5.39 o
   2   7   0      445.36      428.34     11.85 o
   3   7   0      124.67      109.33      7.98 o
   4   7   0      256.96      271.96     11.46 o
   5   7   0        0.46       -6.06      9.38 o
   6   7   0      265.17      297.29     42.13 o
   0   8   0      346.67      347.14     12.72 o
   1   8   0        0.36        1.47      5.92 o
   2   8   0      295.71      321.83     16.01 o
   3   8   0        0.00       14.39      8.79 o
   4   8   0      309.05      282.57     12.78 o
   1   9   0       25.52        6.78     18.24 o
   2   9   0        6.01       20.50     28.00 o
  -9   1   1       18.94        0.42     15.82 o
  -8   1   1      380.26      397.79     12.37 o
  -7   1   1      142.87      164.95      8.09 o
  -6   1   1      954.24      904.56     12.54 o
  -5   1   1        3.05        4.88      3.89 o
  -4   1   1     4960.31     5044.31     29.93 o
  -3   1   1      334.52      357.14      4.75 o
  -2   1   1    41161.35    46400.50    264.18 o
  -1   1   1      365.51      380.65      3.40 o
   0   1   1      803.06      827.57      5.78 o
   1   1   1      273.76      280.76      2.95 o
   2   1   1    23408.81    26170.46    149.93 o
   3   1   1      515.63      508.74      4.97 o
   4   1   1     5500.91     5984.63     33.12 o
   5   1   1      829.87      846.00      9.96 o
   6   1   1       52.35       36.48      5.51 o
   7   1   1       13.10        5.85      6.55 o
   8   1   1        0.09        1.35      8.15 o
   9   1   1       45.11       55.24     16.13 o
  -8   2   1      149.31      133.68      9.76 o
  -7   2   1        4.96        0.48      6.80 o
  -6   2   1      105.49      105.47      6.80 o
  -5   2   1     1306.78     1328.36     12.57 o
  -4   2   1     4913.15     5294.66     36.86 o
  -3   2   1        9.24        4.27      2.14 o
  -2   2   1      165.33      178.48      3.68 o
  -1   2   1      344.33      372.04      3.45 o
   0   2   1     3274.12     3334.84     19.59 o
   1   2   1     7661.74     7754.59     40.73 o
   2   2   1      201.80      237.15      4.02 o
   3   2   1     1406.88     1527.55     11.11 o
   4   2   1       73.66      100.28      3.83 o
   5   2   1        7.35       14.64      3.58 o
   6   2   1     7012.31     6867.46     56.51 o
   7   2   1        4.10        9.13      6.85 o
   8   2   1       43.89       28.57      8.99 o
  -8   3   1       12.57       28.40      9.73 o
  -7   3   1       21.78       20.64      7.34 o
  -6   3   1     2463.47     2387.89     22.88 o
  -5   3   1        0.04       -0.07      4.95 o
  -4   3   1       13.55       15.77      3.72 o
  -3   3   1      915.16      957.32     10.63 o
  -2   3   1     2281.72     2289.32     13.97 o
  -1   3   1     4225.52     4296.74     21.03 o
   0   3   1        6.40       15.12      1.69 o
   1   3   1     2256.19     2427.12     12.82 o
   2   3   1       89.24      106.76      2.85 o
   3   3   1     1002.04     1025.84      9.24 o
   4   3   1     2698.04     2665.73     20.47 o
   5   3   1        0.10       -1.97      4.76 o
   6   3   1       36.27       35.87      5.89 o
   7   3   1      213.15      194.74      8.94 o
   8   3   1      952.31      844.74     17.08 o
  -8   4   1      158.33      121.18     21.99 o
  -7   4   1       22.56       29.70     12.74 o
  -6   4   1       32.64       36.03      9.50 o
  -5   4   1        7.61        1.79      6.27 o
  -4   4   1      780.64      756.05     13.35 o
  -3   4   1     1678.20     1697.75     14.25 o
  -2   4   1      456.19      451.63      7.05 o
  -1   4   1      259.71      259.13      3.97 o
   0   4   1      976.93      958.54      8.03 o
   1   4   1      712.89      823.18      6.86 o
   2   4   1     7980.05     7840.79     41.05 o
   3   4   1       64.28       61.72      4.00 o
   4   4   1      317.46      293.99      8.15 o
   5   4   1        0.68        0.09      6.38 o
   6   4   1      327.56      336.56     15.67 o
   7   4   1       22.83       28.79     12.74 o
   8   4   1      346.44      359.29     21.86 o
  -7   5   1      100.68      140.24     25.10 o
  -6   5   1       23.96       26.03     14.76 o
  -5   5   1      314.70      314.55     13.09 o
  -4   5   1      576.27      536.09     16.64 o
  -3   5   1       78.36       79.38      5.20 o
  -2   5   1      426.57      420.75      8.02 o
  -1   5   1      154.95      172.02      8.57 o
   0   5   1      500.91      443.71      8.09 o
   1   5   1      564.47      569.78      9.03 o
   2   5   1      603.48      606.04      9.23 o
   3   5   1      107.31      121.06      5.64 o
   4   5   1       23.28       29.85      7.78 o
   5   5   1       40.25       35.22      8.49 o
   6   5   1       39.27       53.29     20.71 o
   7   5   1      174.52      194.10     27.02 o
  -6   6   1      214.34      222.49     30.21 o
  -5   6   1       81.41       88.69     13.56 o
  -4   6   1       25.32       33.03      8.86 o
  -3   6   1        1.12        2.69      5.51 o
  -2   6   1     2593.71     2563.79     22.67 o
  -1   6   1        0.76        6.86      3.90 o
   0   6   1      198.67      194.24      5.93 o
   1   6   1        6.79       12.50      3.99 o
   2   6   1      997.05      968.55     12.68 o
   3   6   1      124.18      137.27      8.22 o
   4   6   1     1274.54     1248.10     23.68 o
   5   6   1      698.61      681.24     23.67 o
   6   6   1      520.48      570.19     44.46 o
  -6   7   1      396.93      373.11     40.11 o
  -5   7   1       42.01       42.10      9.55 o
  -4   7   1       13.54       15.12      8.09 o
  -3   7   1       23.64       19.11      6.97 o
  -2   7   1     1259.52     1242.28     15.72 o
  -1   7   1       34.67       24.64      4.97 o
   0   7   1      652.95      644.02     11.59 o
   1   7   1       97.43       95.38      5.64 o
   2   7   1        1.11        2.73      5.99 o
   3   7   1       91.24      111.79      8.62 o
   4   7   1        8.40        3.78      9.42 o
   5   7   1       93.10       79.92     11.04 o
   6   7   1        4.08      -17.96     35.87 o
  -4   8   1       16.97       16.59     10.22 o
  -3   8   1       19.65       28.67      8.72 o
  -2   8   1        5.68        4.84      7.91 o
  -1   8   1       38.94       47.58      6.15 o
   0   8   1      678.87      660.21     11.19 o
   1   8   1      166.51      157.22      7.25 o
   2   8   1      719.78      675.78     14.63 o
   3   8   1      150.30      135.48      9.69 o
   4   8   1      154.61      169.86     11.68 o
  -2   9   1      375.72      383.37     36.21 o
  -1   9   1       35.73       24.44     16.62 o
   0   9   1       32.84       27.37     12.58 o
   1   9   1        0.01      -18.00     22.48 o
   2   9   1      176.90      191.82     32.35 o
  -8   0   2     1482.09     1532.28     34.27 o
  -7   0   2      431.63      389.91     13.13 o
  -6   0   2      604.52      571.30     11.77 o
  -5   0   2      739.07      679.03     11.64 o
  -4   0   2       65.87       55.80      2.91 o
  -3   0   2     1301.32     1272.51     12.34 o
  -2   0   2    14606.26    16098.65    152.66 o
  -1   0   2      316.97      326.17      6.41 o
   1   0   2      335.61      297.91      4.12 o
   2   0   2    39990.49    42772.24    306.60 o
   3   0   2     1141.14     1189.10     10.72 o
   4   0   2      756.08      696.94      7.76 o
   5   0   2      617.59      615.83     13.77 o
   6   0   2      229.32      251.97     10.22 o
   7   0   2     1736.25     1778.43     25.59 o
   8   0   2       16.73       15.13     14.07 o
  -9   1   2        6.00        8.80     15.75 o
  -8   1   2      181.52      197.17     11.16 o
  -7   1   2        4.76        6.29      7.36 o
  -6   1   2      669.32      620.41     10.12 o
  -5   1   2     1512.98     1438.03     13.92 o
  -4   1   2     2246.30     2433.09     18.83 o
  -3   1   2      712.15      729.15      6.88 o
  -2   1   2     4950.28     5109.40     33.47 o
  -1   1   2      793.28      795.73      5.82 o
   0   1   2    10594.00    11296.25     73.36 o
   1   1   2      957.51     1032.13      5.95 o
   2   1   2     1692.53     1814.59     11.73 o
   3   1   2      257.09      240.18      3.85 o
   4   1   2     6034.97     6161.09     41.18 o
   5   1   2     3604.19     3686.63     27.31 o
   6   1   2      307.07      308.37      9.00 o
   7   1   2      298.98      297.02     10.23 o
   8   1   2        0.34        0.89      8.24 o
   9   1   2       53.90       65.30     16.86 o
  -8   2   2        8.28        1.36      9.32 o
  -7   2   2        1.26        3.87      6.89 o
  -6   2   2      469.21      449.91      9.85 o
  -5   2   2      246.22      241.97      6.65 o
  -4   2   2     5675.59     5732.37     36.92 o
  -3   2   2     2575.81     2504.26     15.94 o
  -2   2   2      284.11      360.74      5.21 o
  -1   2   2      663.58      661.02      4.69 o
   0   2   2      437.15      401.54      4.32 o
   1   2   2       52.67       50.41      1.34 o
   2   2   2      625.01      705.88      6.36 o
   3   2   2     7578.06     8148.39     44.34 o
   4   2   2      473.86      505.86      6.51 o
   5   2   2      117.87      118.16      5.95 o
   6   2   2     2613.79     2521.49     25.52 o
   7   2   2       88.89      121.33      8.04 o
   8   2   2      233.23      267.03     11.19 o
  -8   3   2      277.60      280.08     11.55 o
  -7   3   2      211.38      203.54      9.03 o
  -6   3   2     2371.59     2313.20     29.05 o
  -5   3   2        7.38        8.81      5.40 o
  -4   3   2     2822.44     2684.46     22.67 o
  -3   3   2     1030.03     1028.53     10.11 o
  -2   3   2       12.80       22.31      1.82 o
  -1   3   2     1651.90     1694.98      9.61 o
   0   3   2     4235.93     4449.76     26.42 o
   1   3   2     2485.55     2821.22     14.58 o
   2   3   2     3914.55     3836.69     21.18 o
   3   3   2       45.47       56.40      3.20 o
   4   3   2       64.67       66.75      4.37 o
   5   3   2        5.81        9.65      5.53 o
   6   3   2      165.57      176.57      9.51 o
   7   3   2      124.11      122.81      8.38 o
   8   3   2      986.90      873.74     24.74 o
  -8   4   2       57.87       48.21     15.97 o
  -7   4   2       37.41       42.43     12.75 o
  -6   4   2       69.88       89.36      9.87 o
  -5   4   2        0.24        3.40      6.22 o
  -4   4   2      440.02      405.01     10.15 o
  -3   4   2      210.18      228.03      5.91 o
  -2   4   2     1276.44     1332.17      9.91 o
  -1   4   2     3178.38     3432.65     17.95 o
   0   4   2      990.01      920.21      8.49 o
   1   4   2       23.59       31.63      2.14 o
   2   4   2      288.47      288.76      4.97 o
   3   4   2      412.20      391.92      6.07 o
   4   4   2      821.65      780.30     11.18 o
   5   4   2       70.68       72.50     10.90 o
   6   4   2      342.56      338.32     15.92 o
   7   4   2      256.66      236.64     16.13 o
   8   4   2      376.71      338.88     29.11 o
  -7   5   2      376.68      412.79     33.54 o
  -6   5   2      520.28      504.47     24.83 o
  -5   5   2      550.75      526.69     15.70 o
  -4   5   2      229.29      247.45     17.00 o
  -3   5   2      232.56      249.40      7.27 o
  -2   5   2     3629.10     3545.42     27.48 o
  -1   5   2        8.16        6.12      3.18 o
   0   5   2     4807.52     4762.69     31.92 o
   1   5   2      371.18      372.43      6.65 o
   2   5   2       43.24       37.43      4.22 o
   3   5   2      928.11      890.06     16.94 o
   4   5   2     2891.48     2921.15     34.07 o
   5   5   2      296.69      314.18     19.41 o
   6   5   2      108.95      122.91     36.48 o
   7   5   2      270.43      278.63     29.20 o
  -6   6   2      198.25      215.20     30.28 o
  -5   6   2      452.40      443.62     19.68 o
  -4   6   2      131.73      131.23      7.61 o
  -3   6   2       10.15       15.54      5.58 o
  -2   6   2      133.71      128.38      9.34 o
  -1   6   2      197.62      186.61      6.00 o
   0   6   2      189.76      209.68      6.21 o
   1   6   2       41.88       39.60      4.27 o
   2   6   2      189.41      182.64      8.64 o
   3   6   2       55.81       66.01      6.23 o
   4   6   2       47.01       65.69     12.48 o
   5   6   2        0.08       -8.29     14.99 o
   6   6   2       75.58      100.09     31.69 o
  -6   7   2      315.34      300.98     38.13 o
  -5   7   2      231.63      210.38     12.09 o
  -4   7   2      672.45      675.36     14.87 o
  -3   7   2        0.14        0.52      6.85 o
  -2   7   2      898.92      833.07     13.01 o
  -1   7   2      123.55      120.63      6.70 o
   0   7   2      791.91      760.02     10.89 o
   1   7   2       74.01       66.84      5.42 o
   2   7   2      123.45      122.97      7.51 o
   3   7   2      301.51      311.71     10.38 o
   4   7   2       49.14       44.12      9.57 o
   5   7   2       29.44       34.40     10.55 o
   6   7   2       24.33      -20.07     36.59 o
  -4   8   2      241.97      254.94     15.88 o
  -3   8   2      583.58      535.65     17.93 o
  -2   8   2        5.55       10.41      7.90 o
  -1   8   2       24.41       30.92      8.59 o
   0   8   2      285.30      275.86      8.39 o
   1   8   2       46.84       58.55      6.39 o
   2   8   2       42.45       33.65      8.40 o
   3   8   2       50.26       65.11      9.19 o
   4   8   2      246.54      248.85     12.58 o
  -2   9   2       24.84       35.27     28.42 o
  -1   9   2      350.20      350.38     22.19 o
   0   9   2       60.78       65.60     12.88 o
   1   9   2        1.58      -10.31     16.31 o
   2   9   2      310.47      338.21     35.64 o
  -9   1   3      280.00      281.53     21.75 o
  -8   1   3        4.79       -3.25      7.96 o
  -7   1   3      141.50      149.55      7.98 o
  -6   1   3       42.42       52.97      5.15 o
  -5   1   3      793.80      748.76      9.74 o
  -4   1   3      332.69      246.55      4.88 o
  -3   1   3      542.27      492.45      5.23 o
  -2   1   3     6616.40     6995.88     39.02 o
  -1   1   3      154.76      185.12      1.91 o
   0   1   3      488.92      482.49      4.64 o
   1   1   3     2876.61     2837.74     13.18 o
   2   1   3    25778.09    27845.02    134.84 o
   3   1   3       29.86       33.73      2.53 o
   4   1   3      182.12      194.09      5.75 o
   5   1   3        2.13        4.42      4.01 o
   6   1   3      104.89       95.36      6.31 o
   7   1   3      218.13      220.61      9.03 o
   8   1   3      124.60      134.41      9.47 o
  -8   2   3      591.90      637.05     14.95 o
  -7   2   3      132.12      128.87      8.08 o
  -6   2   3      646.84      594.64     10.22 o
  -5   2   3       69.11       55.89      4.30 o
  -4   2   3       15.94       13.21      2.40 o
  -3   2   3      881.11      918.64      8.01 o
  -2   2   3     7406.02     7723.19     43.68 o
  -1   2   3     2103.10     2143.08     10.65 o
   0   2   3      336.60      330.27      4.13 o
   1   2   3     3213.94     3209.62     15.18 o
   2   2   3      740.39      768.16      5.63 o
   3   2   3      385.23      429.99      5.02 o
   4   2   3     4884.38     5199.83     29.57 o
   5   2   3       42.57       35.70      4.14 o
   6   2   3      100.15      105.10      6.57 o
   7   2   3       67.67       73.27     10.71 o
   8   2   3       81.29       96.95      9.47 o
  -8   3   3      113.97       90.01     10.01 o
  -7   3   3      534.57      556.82     14.79 o
  -6   3   3      565.77      540.92     17.17 o
  -5   3   3       78.18       73.93      6.07 o
  -4   3   3      245.66      248.72      7.17 o
  -3   3   3      157.85      145.46      4.11 o
  -2   3   3     1126.29     1186.53      8.13 o
  -1   3   3     1940.84     1987.35     10.96 o
   0   3   3     3130.89     3110.80     19.46 o
   1   3   3      506.16      620.81      7.34 o
   2   3   3       32.09       34.75      2.04 o
   3   3   3      330.75      399.12      6.12 o
   4   3   3      355.85      309.72      7.18 o
   5   3   3      211.50      202.00      6.22 o
   6   3   3     2254.71     2210.54     23.68 o
   7   3   3      446.42      439.01     11.97 o
   8   3   3        5.93       21.84      9.45 o
  -8   4   3      189.11      170.15     17.59 o
  -7   4   3       34.14       40.09     12.87 o
  -6   4   3     1101.04     1143.32     22.48 o
  -5   4   3       55.84       62.83      6.80 o
  -4   4   3      719.37      705.50     12.19 o
  -3   4   3      213.19      211.81      5.25 o
  -2   4   3      308.81      318.04      5.24 o
  -1   4   3     3168.89     3542.13     19.18 o
   0   4   3     1225.16     1231.21     14.45 o
   1   4   3      317.06      253.88      3.96 o
   2   4   3     2154.67     2219.27     14.98 o
   3   4   3     2242.04     2213.77     15.62 o
   4   4   3      147.03      149.33      6.17 o
   5   4   3       93.58      107.27     10.63 o
   6   4   3       37.39       24.71      9.68 o
   7   4   3       57.36       68.22     16.60 o
   8   4   3      182.65      133.03     21.49 o
  -7   5   3       24.26        3.80     22.65 o
  -6   5   3      144.44      121.92     14.15 o
  -5   5   3        0.57       15.71      8.32 o
  -4   5   3       41.98       44.33      8.37 o
  -3   5   3      568.09      597.99      9.59 o
  -2   5   3       12.30        7.79      3.65 o
  -1   5   3       15.26        9.97      3.31 o
   0   5   3      507.24      489.24      7.51 o
   1   5   3      199.52      195.81      5.58 o
   2   5   3        0.66       -3.58      3.58 o
   3   5   3       75.36       74.37      4.91 o
   4   5   3      571.93      537.84     10.04 o
   5   5   3       49.91       44.06     11.37 o
   6   5   3       11.10        1.84     16.07 o
   7   5   3       28.74       -8.41     23.21 o
  -6   6   3      278.26      267.65     32.21 o
  -5   6   3       48.70       34.66     12.69 o
  -4   6   3      908.07      845.74     18.63 o
  -3   6   3      720.08      686.49     15.94 o
  -2   6   3      736.24      753.13     11.31 o
  -1   6   3     1476.34     1403.75     13.80 o
   0   6   3      274.28      257.93      6.79 o
   1   6   3      465.60      428.05     11.20 o
   2   6   3      278.10      258.56      7.60 o
   3   6   3     1215.73     1223.12     15.93 o
   4   6   3       15.71       11.94      7.05 o
   5   6   3      796.95      765.63     17.24 o
   6   6   3       67.20       65.26     30.90 o
  -6   7   3       31.91       -1.74     29.82 o
  -5   7   3      145.59      125.60     16.30 o
  -4   7   3       31.68       39.01      8.38 o
  -3   7   3      273.78      274.57      9.88 o
  -2   7   3       74.29       81.60      7.15 o
  -1   7   3      433.30      429.12      8.70 o
   0   7   3        0.09        1.97      4.92 o
   1   7   3        0.52        5.41      4.97 o
   2   7   3       47.61       61.48      6.55 o
   3   7   3       82.82      104.62      8.01 o
   4   7   3      452.09      455.97     13.45 o
   5   7   3       24.79       25.55     10.88 o
   6   7   3        3.41       23.78     36.75 o
  -4   8   3      427.70      470.44     17.52 o
  -3   8   3      127.17      133.78     10.44 o
  -2   8   3       30.69       23.56      8.55 o
  -1   8   3        0.28       -5.88      5.88 o
   0   8   3        6.83       16.37      6.00 o
   1   8   3     1130.73     1103.75     15.48 o
   2   8   3       11.84       22.97      9.69 o
   3   8   3       59.56       52.69     13.44 o
   4   8   3       32.68       34.94     13.83 o
  -2   9   3       30.18       40.28     28.26 o
  -1   9   3        0.05       -3.87     16.69 o
   0   9   3      460.87      419.28     20.96 o
   1   9   3       19.21       18.00     20.94 o
  -8   0   4      293.77      299.26     21.23 o
  -7   0   4     1495.00     1550.48     23.21 o
  -6   0   4       29.98       37.44      5.81 o
  -5   0   4      779.99      753.22     12.31 o
  -4   0   4     2612.21     2640.87     28.20 o
  -3   0   4        1.53       -2.37      2.37 o
  -2   0   4     1130.44     1044.58     15.11 o
  -1   0   4     6682.03     6752.10     68.29 o
   0   0   4    11911.74    12759.25    149.63 o
   1   0   4     2913.85     3070.11     28.04 o
   2   0   4        3.04        5.02      2.39 o
   3   0   4      260.40      230.80      5.64 o
   4   0   4     6504.59     6361.80     45.20 o
   5   0   4     1359.91     1324.10     16.95 o
   6   0   4     1710.38     1676.88     23.65 o
   7   0   4     1179.78     1163.13     20.28 o
   8   0   4      145.53      147.16     16.30 o
  -9   1   4      326.44      328.35     22.30 o
  -8   1   4       92.66       72.02      8.60 o
  -7   1   4        5.05        6.96      6.71 o
  -6   1   4       66.59       58.54      5.29 o
  -5   1   4      203.11      204.58      6.09 o
  -4   1   4       52.49       68.42      3.01 o
  -3   1   4     5797.24     5649.48     32.60 o
  -2   1   4      170.46      133.64      2.48 o
  -1   1   4       11.45       12.94      1.22 o
   0   1   4        7.39        8.66      1.11 o
   1   1   4      758.08      767.81      5.02 o
   2   1   4     1781.79     1508.42      8.28 o
   3   1   4       22.42       16.30      1.74 o
   4   1   4      373.81      356.86      5.88 o
   5   1   4      113.51      137.10      5.54 o
   6   1   4       42.12       41.81      5.79 o
   7   1   4      115.57      113.63      7.92 o
   8   1   4      552.08      579.90     14.25 o
  -8   2   4      255.68      268.24     11.25 o
  -7   2   4      120.60      123.80      8.15 o
  -6   2   4      118.35      115.09      6.98 o
  -5   2   4      118.40      104.62      4.90 o
  -4   2   4     1305.86     1342.73     10.75 o
  -3   2   4        2.50        6.24      2.28 o
  -2   2   4     1882.81     2007.46     11.40 o
  -1   2   4     4064.42     4163.32     20.05 o
   0   2   4    17303.50    18051.62    100.35 o
   1   2   4      628.93      687.98      4.70 o
   2   2   4      977.33     1108.35      7.35 o
   3   2   4       60.49       59.22      2.23 o
   4   2   4      497.07      583.28      6.53 o
   5   2   4     1697.86     1766.73     17.57 o
   6   2   4        8.11        7.55      5.77 o
   7   2   4      346.71      371.94     11.31 o
   8   2   4        2.02        2.64     10.89 o
  -8   3   4       59.68       42.21      9.49 o
  -7   3   4        9.85       27.33      7.46 o
  -6   3   4      369.86      342.93      9.62 o
  -5   3   4     1011.56     1004.31     14.21 o
  -4   3   4       32.18       37.50      4.48 o
  -3   3   4     1846.66     1894.02     13.74 o
  -2   3   4      586.67      563.45      5.33 o
  -1   3   4      953.46      951.14      6.82 o
   0   3   4     5917.27     6557.60     41.69 o
   1   3   4    10945.22    11148.03     51.28 o
   2   3   4      644.24      656.08      7.26 o
   3   3   4       38.36       19.33      2.19 o
   4   3   4      195.53      182.66      5.07 o
   5   3   4      378.60      358.51     13.33 o
   6   3   4       30.58       37.47      5.84 o
   7   3   4        1.56        3.12      7.55 o
   8   3   4      372.12      346.65     14.26 o
  -8   4   4        4.67        1.83     12.84 o
  -7   4   4      252.23      276.22     16.35 o
  -6   4   4       12.37       12.78      8.57 o
  -5   4   4      129.50      145.78      9.23 o
  -4   4   4      917.26      931.11     13.77 o
  -3   4   4      298.44      265.08      5.88 o
  -2   4   4     2106.73     2106.56     13.74 o
  -1   4   4      406.25      392.26      5.82 o
   0   4   4        6.64        6.60      2.44 o
   1   4   4        4.43       18.56      2.30 o
   2   4   4      795.06      775.62      7.74 o
   3   4   4     2951.25     2896.92     22.27 o
   4   4   4      158.86      165.40      6.46 o
   5   4   4      136.85      159.27      9.93 o
   6   4   4      266.73      253.15     12.98 o
   7   4   4        0.03        1.84      8.96 o
   8   4   4        0.16      -12.76     12.76 o
  -7   5   4      432.10      450.04     48.41 o
  -6   5   4       42.33       39.22     11.80 o
  -5   5   4      145.01      141.38     11.27 o
  -4   5   4      491.83      468.54     10.31 o
  -3   5   4     2883.13     2851.50     25.93 o
  -2   5   4       62.31       66.40      4.32 o
  -1   5   4     3811.20     3587.61     23.95 o
   0   5   4     1068.97      995.41      9.97 o
   1   5   4       91.13      103.10      4.05 o
   2   5   4      191.83      198.76      5.86 o
   3   5   4       33.89       36.91      4.71 o
   4   5   4      726.03      644.18     10.96 o
   5   5   4      532.20      553.56     19.32 o
   6   5   4       19.42        2.78     11.00 o
   7   5   4       45.37       81.39     26.16 o
  -6   6   4       52.38       52.05     18.51 o
  -5   6   4        3.14       10.39     12.24 o
  -4   6   4      187.39      207.16     10.35 o
  -3   6   4      171.57      173.78      8.95 o
  -2   6   4        3.72       11.94      4.80 o
  -1   6   4      535.41      513.79      8.79 o
   0   6   4       48.59       56.69      4.55 o
   1   6   4      365.33      367.72      7.59 o
   2   6   4       42.55       34.56      5.20 o
   3   6   4      324.96      353.86      9.92 o
   4   6   4      230.34      233.59     13.60 o
   5   6   4       99.70       76.69      9.65 o
   6   6   4       33.95       19.82     31.07 o
  -6   7   4      132.25      146.34     33.37 o
  -5   7   4      313.12      297.29     26.90 o
  -4   7   4        9.14       12.59      8.16 o
  -3   7   4      321.88      329.44     11.32 o
  -2   7   4       40.64       49.00      8.35 o
  -1   7   4      381.08      367.12      8.44 o
   0   7   4      824.55      736.94     10.90 o
   1   7   4     1855.16     1865.47     24.05 o
   2   7   4        7.73       12.94      6.26 o
   3   7   4     1121.73     1102.28     16.72 o
   4   7   4       58.40       79.11      9.14 o
   5   7   4        2.01        6.50     13.99 o
   6   7   4       42.43       72.06     38.22 o
  -4   8   4       59.41       75.22     10.62 o
  -3   8   4       57.24       60.27      9.58 o
  -2   8   4        5.53       14.02      8.01 o
  -1   8   4      208.24      211.38      8.64 o
   0   8   4      713.28      738.66     11.88 o
   1   8   4      367.30      345.81      9.48 o
   2   8   4      308.38      334.21     11.83 o
   3   8   4        9.61       30.89      9.24 o
   4   8   4       24.95       34.58     20.11 o
  -2   9   4       25.19       21.97     27.95 o
  -1   9   4       45.12       54.24     17.69 o
   0   9   4       82.33       80.43     14.96 o
   1   9   4       21.74       16.89     20.94 o
  -9   1   5      105.29       82.70     16.99 o
  -8   1   5        9.32       -0.61      8.21 o
  -7   1   5       42.72       35.97      6.53 o
  -6   1   5      981.67      974.18     12.43 o
  -5   1   5      416.21      397.34      7.84 o
  -4   1   5       32.85       32.26      2.73 o
  -3   1   5     2300.43     2213.06     12.89 o
  -2   1   5     2881.79     3143.47     16.16 o
  -1   1   5     1522.27     1486.12      8.45 o
   0   1   5        3.64        7.72      1.18 o
   1   1   5      994.21      979.44      6.19 o
   2   1   5     1035.18     1144.50      6.82 o
   3   1   5     5843.86     5760.70     28.62 o
   4   1   5      418.53      444.14      4.90 o
   5   1   5      891.08      910.18     10.87 o
   6   1   5      274.76      271.96      8.96 o
   7   1   5      770.66      762.47     14.09 o
   8   1   5      106.07      122.22     10.85 o
  -8   2   5        8.03        5.14      8.80 o
  -7   2   5      795.63      784.19     16.20 o
  -6   2   5       37.96       40.85      5.47 o
  -5   2   5       69.08       61.60      4.64 o
  -4   2   5      231.03      194.77      6.42 o
  -3   2   5      966.64      941.71      6.95 o
  -2   2   5      197.15      183.66      3.15 o
  -1   2   5     3199.01     3250.52     15.57 o
   0   2   5      212.52      251.99      4.49 o
   1   2   5     3267.70     3484.03     18.32 o
   2   2   5       29.34       40.30      1.90 o
   3   2   5      817.54      906.58      7.00 o
   4   2   5      140.23      129.00      4.07 o
   5   2   5      345.27      334.12      7.61 o
   6   2   5        7.29        3.21      5.97 o
   7   2   5      633.14      632.09     13.50 o
   8   2   5        0.02        5.13      8.95 o
  -8   3   5      156.65      164.23     10.56 o
  -7   3   5      805.33      809.20     13.99 o
  -6   3   5        1.84        2.22      5.40 o
  -5   3   5      885.20      832.60     12.28 o
  -4   3   5        3.05        1.30      4.22 o
  -3   3   5       37.24       33.50      2.26 o
  -2   3   5      641.46      622.17      5.71 o
  -1   3   5     5016.66     4994.89     24.39 o
   0   3   5      487.91      521.78      5.91 o
   1   3   5     3512.60     3625.55     17.71 o
   2   3   5     1034.04     1101.81      8.72 o
   3   3   5      280.73      306.28      4.62 o
   4   3   5      267.97      265.08      5.23 o
   5   3   5     1312.97     1287.92     18.22 o
   6   3   5       33.45       34.50      6.13 o
   7   3   5      115.01      124.53      9.04 o
   8   3   5       14.60       25.61      9.95 o
  -8   4   5        0.08       17.67     12.66 o
  -7   4   5       16.58       12.90     11.79 o
  -6   4   5       91.96       88.97      9.72 o
  -5   4   5     5341.48     5388.50     48.94 o
  -4   4   5      130.72      132.57      6.90 o
  -3   4   5     1098.40     1082.79      9.39 o
  -2   4   5       40.32       26.09      2.85 o
  -1   4   5        0.38       -0.21      2.30 o
   0   4   5       66.96       76.89      3.32 o
   1   4   5      114.06      101.37      3.63 o
   2   4   5        6.77        6.59      2.94 o
   3   4   5      876.61      899.68     13.24 o
   4   4   5       40.55       38.99      4.42 o
   5   4   5      878.28      850.35     19.85 o
   6   4   5      329.57      341.39     11.39 o
   7   4   5      328.79      323.53     14.06 o
   8   4   5      359.64      322.31     28.42 o
  -7   5   5        2.22       -2.67     15.51 o
  -6   5   5       91.75       91.60     12.36 o
  -5   5   5      271.13      264.35     15.38 o
  -4   5   5        5.38        2.98      5.58 o
  -3   5   5     2937.47     2955.46     26.04 o
  -2   5   5       20.07       15.89      3.91 o
  -1   5   5      223.59      232.22      5.69 o
   0   5   5      520.35      502.85      7.42 o
   1   5   5      283.02      284.65      6.07 o
   2   5   5      287.05      239.29      7.49 o
   3   5   5      165.89      174.48      6.45 o
   4   5   5      173.42      175.09      7.35 o
   5   5   5      101.06       97.11      9.82 o
   6   5   5      648.12      659.23     28.04 o
   7   5   5       29.76       36.24     18.26 o
  -7   6   5      103.85       61.82     34.71 o
  -6   6   5      193.74      209.24     21.19 o
  -5   6   5      419.96      408.83     12.37 o
  -4   6   5      465.63      447.30     18.60 o
  -3   6   5       30.51       25.49      5.72 o
  -2   6   5      106.37       98.06      5.78 o
  -1   6   5     1964.01     1922.54     17.01 o
   0   6   5      816.36      752.49     10.16 o
   1   6   5       53.02       57.04      5.37 o
   2   6   5     1495.55     1374.51     15.46 o
   3   6   5      435.38      388.77     11.03 o
   4   6   5     1087.20     1019.46     17.23 o
   5   6   5        0.97       -6.24     10.46 o
   6   6   5       87.76       54.28     31.34 o
  -6   7   5       80.33      119.76     31.51 o
  -5   7   5      289.89      318.50     13.54 o
  -4   7   5     1121.59     1109.71     18.31 o
  -3   7   5        4.48       11.70      7.42 o
  -2   7   5      139.56      150.57      7.41 o
  -1   7   5      829.94      810.98     12.43 o
   0   7   5      613.63      535.32      9.71 o
   1   7   5      408.17      382.49      8.84 o
   2   7   5     1855.14     1762.96     19.35 o
   3   7   5      736.34      725.11     14.32 o
   4   7   5       26.82       29.86      9.66 o
   5   7   5      327.78      353.42     18.64 o
  -4   8   5       27.07       29.15     15.61 o
  -3   8   5        6.59        2.65      9.72 o
  -2   8   5     1955.92     1940.45     33.58 o
  -1   8   5       51.22       53.03      6.39 o
   0   8   5      156.41      152.59      7.47 o
   1   8   5       72.35       77.68      6.83 o
   2   8   5        2.16       -4.33      8.41 o
   3   8   5      504.99      510.58     15.32 o
   4   8   5       98.43      109.22     58.08 o
  -2   9   5      162.85      148.12     29.99 o
  -1   9   5     1330.78     1258.57     77.05 o
   0   9   5      525.08      444.90     36.35 o
   1   9   5      516.62      473.70     32.63 o
  -8   0   6      428.54      431.66     22.36 o
  -7   0   6      956.40      953.95     16.58 o
  -6   0   6       10.57       14.36      5.89 o
  -5   0   6      684.71      659.92     12.01 o
  -4   0   6     9618.07     9828.32     83.75 o
  -3   0   6    10228.12     9980.07     74.72 o
  -2   0   6     1291.85     1249.36     13.61 o
  -1   0   6      292.67      312.57      5.09 o
   0   0   6       44.11       47.95      1.86 o
   1   0   6      281.72      280.13      5.54 o
   2   0   6     3709.65     3834.17     34.29 o
   3   0   6     2731.46     2578.40     20.18 o
   4   0   6        0.62       12.18      5.35 o
   5   0   6       68.44       63.58      5.99 o
   6   0   6        2.21        2.84      6.59 o
   7   0   6      163.51      177.92     10.03 o
   8   0   6       55.64       58.35     15.96 o
  -8   1   6      137.09      126.61      9.19 o
  -7   1   6        1.84        5.45      6.09 o
  -6   1   6     2179.44     2188.40     24.13 o
  -5   1   6       48.85       41.77      4.33 o
  -4   1   6      104.34      103.84      3.19 o
  -3   1   6        8.85        7.41      1.76 o
  -2   1   6     6929.86     7090.63     33.47 o
  -1   1   6     1712.65     1713.72      9.71 o
   0   1   6     2888.15     3020.41     17.06 o
   1   1   6     2976.30     2938.34     15.89 o
   2   1   6      245.68      240.67      2.97 o
   3   1   6      933.48      887.94      6.31 o
   4   1   6      372.22      368.10      5.45 o
   5   1   6        9.74        3.97      3.30 o
   6   1   6       19.63       22.20      6.03 o
   7   1   6      183.12      190.70      9.35 o
   8   1   6        5.41        4.23      8.76 o
  -8   2   6      211.06      213.58     11.23 o
  -7   2   6      983.46      966.48     14.92 o
  -6   2   6        5.53        0.32      5.16 o
  -5   2   6       84.82       81.27      4.90 o
  -4   2   6     1928.94     1916.37     14.09 o
  -3   2   6      527.85      493.57      4.99 o
  -2   2   6      177.35      190.34      3.41 o
  -1   2   6     1570.39     1427.67      8.39 o
   0   2   6     3575.46     3741.14     22.42 o
   1   2   6     5605.64     5748.77     27.39 o
   2   2   6      274.45      243.72      3.19 o
   3   2   6      205.41      259.54      4.24 o
   4   2   6      228.97      247.46      5.36 o
   5   2   6      266.46      256.58      7.26 o
   6   2   6      169.28      183.74      8.90 o
   7   2   6      153.63      157.11      9.06 o
   8   2   6       32.12       35.56      9.54 o
  -8   3   6       13.77        4.31      9.51 o
  -7   3   6     2585.04     2647.82     26.53 o
  -6   3   6       75.92       76.01      6.08 o
  -5   3   6      419.08      396.95     10.24 o
  -4   3   6       10.17        9.75      2.93 o
  -3   3   6     1323.06     1224.95      9.16 o
  -2   3   6     1585.26     1666.78     10.64 o
  -1   3   6     2916.02     3004.47     17.59 o
   0   3   6      551.47      586.54      6.46 o
   1   3   6     5948.65     6617.94     30.45 o
   2   3   6      596.71      573.83      5.77 o
   3   3   6     2922.00     2812.82     16.42 o
   4   3   6      523.23      528.61      7.51 o
   5   3   6     2129.10     2075.74     25.22 o
   6   3   6       23.92       32.91      8.78 o
   7   3   6      177.84      176.05      9.61 o
   8   3   6      150.96      171.66     11.21 o
  -8   4   6       38.51       40.92     11.62 o
  -7   4   6      214.71      215.53     11.44 o
  -6   4   6       23.27       25.56      9.05 o
  -5   4   6     6063.34     6167.73     55.43 o
  -4   4   6        2.94        0.32      4.21 o
  -3   4   6     1122.56     1072.04     11.23 o
  -2   4   6      424.34      408.43      6.87 o
  -1   4   6      165.13      219.06      4.79 o
   0   4   6      877.09      864.52      8.89 o
   1   4   6      963.92      912.87     10.71 o
   2   4   6      126.03      132.53      4.30 o
   3   4   6      125.73      132.72      6.37 o
   4   4   6      400.67      403.69      8.26 o
   5   4   6       89.69       97.16      7.19 o
   6   4   6      885.17      870.53     22.32 o
   7   4   6       49.90       49.46     14.61 o
   8   4   6      163.42      171.99     33.60 o
  -7   5   6       23.67        6.79     16.84 o
  -6   5   6       18.59       17.74     13.75 o
  -5   5   6      469.30      445.46     19.44 o
  -4   5   6      107.98      127.50     17.80 o
  -3   5   6     3139.58     3035.62     25.86 o
  -2   5   6        9.31       12.66      3.92 o
  -1   5   6     1480.93     1457.96     12.76 o
   0   5   6      416.75      415.24      6.93 o
   1   5   6     3360.19     3285.15     22.52 o
   2   5   6      636.04      599.64      9.01 o
   3   5   6      251.90      230.63      8.77 o
   4   5   6      184.34      180.71      7.84 o
   5   5   6     2067.71     2131.83     42.72 o
   6   5   6      544.51      529.99     14.41 o
   7   5   6      396.22      466.16     41.54 o
  -7   6   6        8.71       17.95     33.26 o
  -6   6   6      120.09      122.71     22.97 o
  -5   6   6       25.79       12.66      7.93 o
  -4   6   6      118.16      123.18      8.65 o
  -3   6   6      465.95      467.10     13.68 o
  -2   6   6      348.03      345.65      8.72 o
  -1   6   6     3458.38     3433.20     27.29 o
   0   6   6       73.69       73.06      4.88 o
   1   6   6     1307.75     1389.24     14.02 o
   2   6   6       10.78        8.50      5.15 o
   3   6   6       11.21        2.52      6.25 o
   4   6   6      937.59      888.09     17.26 o
   5   6   6       17.28       26.31     11.29 o
   6   6   6      270.42      245.27     36.54 o
  -6   7   6        6.71      -13.04     29.68 o
  -5   7   6        5.21       16.86      9.53 o
  -4   7   6       31.02       31.41      8.33 o
  -3   7   6       74.79       71.67      8.26 o
  -2   7   6      293.56      298.45      9.10 o
  -1   7   6      302.78      293.12      7.97 o
   0   7   6       30.09       22.90      5.60 o
   1   7   6       37.02       44.25      5.56 o
   2   7   6      362.44      330.58     12.71 o
   3   7   6     1528.97     1625.57     20.57 o
   4   7   6      128.59      101.39     10.75 o
   5   7   6      676.05      709.86     37.20 o
  -4   8   6       58.37       58.53     16.21 o
  -3   8   6      694.98      688.02     28.47 o
  -2   8   6       68.17       85.23      8.75 o
  -1   8   6       38.60       41.74      6.40 o
   0   8   6      427.22      359.36     11.11 o
   1   8   6      715.15      701.58     12.01 o
   2   8   6       13.40       15.91      8.81 o
   3   8   6      133.27      151.42     10.66 o
   4   8   6       43.60       83.48     21.52 o
  -2   9   6      163.92      187.13     32.07 o
  -1   9   6        4.09       -6.90     15.38 o
   0   9   6       58.65       51.93     17.37 o
   1   9   6       28.63       21.28     21.90 o
  -8   1   7      163.80      149.03      9.60 o
  -7   1   7      120.06      120.06      7.17 o
  -6   1   7       98.42       94.28      5.86 o
  -5   1   7     1559.49     1513.23     15.00 o
  -4   1   7     1250.96     1281.27      9.76 o
  -3   1   7      915.45      944.40      8.41 o
  -2   1   7     3243.78     3327.11     16.75 o
  -1   1   7     2107.52     2200.48     12.14 o
   0   1   7      338.20      369.09      3.78 o
   1   1   7      733.43      752.59      5.51 o
   2   1   7     4388.86     4516.67     22.02 o
   3   1   7     1110.28     1113.78      7.41 o
   4   1   7     1287.54     1265.01     13.62 o
   5   1   7      187.57      176.39      6.73 o
   6   1   7       75.67       73.32      6.66 o
   7   1   7     1144.24     1153.15     17.37 o
   8   1   7      100.83      118.85     12.53 o
  -8   2   7       20.28       15.31      8.84 o
  -7   2   7      602.31      621.62     11.93 o
  -6   2   7       21.63       22.48      5.38 o
  -5   2   7       55.68       56.16      4.74 o
  -4   2   7     1661.96     1634.74     12.75 o
  -3   2   7      785.02      799.86      6.60 o
  -2   2   7     1484.76     1531.01     10.59 o
  -1   2   7     9520.57     9723.21     49.77 o
   0   2   7      196.22      212.23      3.75 o
   1   2   7       14.47        8.78      1.59 o
   2   2   7     2727.85     2827.26     14.31 o
   3   2   7     3447.18     3583.00     19.55 o
   4   2   7     1543.32     1513.48     14.41 o
   5   2   7       19.86       21.52      4.60 o
   6   2   7       81.33       78.92      6.64 o
   7   2   7        6.06        8.78      7.77 o
   8   2   7      102.52      104.25     13.91 o
  -8   3   7        1.90       14.80      9.63 o
  -7   3   7     1760.76     1784.89     22.74 o
  -6   3   7       43.76       27.58      8.81 o
  -5   3   7       82.33       93.93      5.76 o
  -4   3   7        0.01        1.41      3.10 o
  -3   3   7      485.92      439.16      6.50 o
  -2   3   7      168.70      168.41      3.16 o
  -1   3   7       72.69       59.94      2.29 o
   0   3   7     6566.52     7043.52     40.78 o
   1   3   7       95.42       64.90      2.34 o
   2   3   7      898.19      867.04      6.39 o
   3   3   7       22.04       28.81      2.89 o
   4   3   7       39.89       46.85      4.20 o
   5   3   7      402.03      418.67      9.06 o
   6   3   7      504.88      516.94     11.46 o
   7   3   7       16.53       21.17      7.64 o
   8   3   7      194.89      209.49     12.93 o
  -8   4   7        1.26      -11.62     20.64 o
  -7   4   7       13.42       14.80      8.90 o
  -6   4   7        8.22        6.86      6.89 o
  -5   4   7      172.80      169.82      7.95 o
  -4   4   7       41.64       63.83      6.09 o
  -3   4   7     6274.16     6280.11     40.95 o
  -2   4   7      991.95      969.80      9.84 o
  -1   4   7     5454.71     5761.59     34.94 o
   0   4   7       38.21       28.44      3.01 o
   1   4   7     1109.51     1061.79      9.90 o
   2   4   7      652.44      609.37      6.42 o
   3   4   7     2829.85     2827.58     21.52 o
   4   4   7      787.37      788.75     11.75 o
   5   4   7      460.20      453.65     12.18 o
   6   4   7       12.56       12.05      7.98 o
   7   4   7      262.01      252.56     16.41 o
  -7   5   7       19.52       28.71     18.81 o
  -6   5   7        1.68      -11.11     11.52 o
  -5   5   7      164.26      173.49      9.86 o
  -4   5   7      186.51      175.66     12.94 o
  -3   5   7     3039.80     3183.12     26.24 o
  -2   5   7      776.21      795.51     10.32 o
  -1   5   7     3347.18     3403.67     23.36 o
   0   5   7      410.28      382.12      6.92 o
   1   5   7        0.50        4.53      3.40 o
   2   5   7       11.88        9.52      4.09 o
   3   5   7      254.20      265.06      7.52 o
   4   5   7       39.45       40.48      6.44 o
   5   5   7        0.14       11.32      8.66 o
   6   5   7      162.16      195.48     10.51 o
   7   5   7        0.63        0.36     10.10 o
  -6   6   7      176.70      180.60     21.39 o
  -5   6   7      969.48      955.31     19.35 o
  -4   6   7      280.19      294.47     11.31 o
  -3   6   7       98.10      107.45      8.05 o
  -2   6   7      162.94      166.74      6.76 o
  -1   6   7       13.69       11.98      4.38 o
   0   6   7      559.20      539.23      9.08 o
   1   6   7     9125.76     9086.48     57.75 o
   2   6   7       56.07       56.83      5.76 o
   3   6   7     1161.84     1196.90     16.30 o
   4   6   7        1.13        9.75      8.42 o
   5   6   7      107.11      112.35     19.85 o
   6   6   7       57.62       45.66     13.33 o
  -5   7   7      208.39      191.56     12.70 o
  -4   7   7      315.44      351.21     14.87 o
  -3   7   7      196.80      218.27     10.14 o
  -2   7   7      281.24      279.25      9.10 o
  -1   7   7      381.83      345.35      9.18 o
   0   7   7      115.46      116.49      6.84 o
   1   7   7      724.72      732.29     11.22 o
   2   7   7      323.68      306.87      9.55 o
   3   7   7     1418.15     1502.25     21.08 o
   4   7   7        8.19        5.79     10.35 o
   5   7   7      646.72      666.34     23.25 o
  -4   8   7      215.04      277.14     29.76 o
  -3   8   7      701.43      674.96     21.40 o
  -2   8   7        0.16       -1.30      8.14 o
  -1   8   7      514.12      516.97     10.68 o
   0   8   7      295.66      300.69     10.73 o
   1   8   7        3.85       15.72      6.52 o
   2   8   7        0.38       -0.57      9.86 o
   3   8   7      264.92      287.78     12.24 o
   4   8   7       97.10      104.60     22.40 o
  -1   9   7      481.77      469.74     25.02 o
   1   9   7       34.61       28.10     22.82 o
  -8   0   8      326.42      290.41     18.81 o
  -7   0   8      624.30      619.46     14.36 o
  -6   0   8     4759.61     4766.47     46.68 o
  -5   0   8       70.23       60.06      6.41 o
  -4   0   8      162.52      134.27      5.85 o
  -3   0   8      254.43      244.41      6.84 o
  -2   0   8     1442.26     1432.85     13.76 o
  -1   0   8    23986.89    24870.24    163.84 o
   0   0   8     6631.94     6813.44     46.47 o
   1   0   8      891.23      854.18      9.15 o
   2   0   8     3336.18     3270.89     32.16 o
   3   0   8      840.39      848.40     12.15 o
   4   0   8     1450.43     1365.05     17.31 o
   5   0   8     5007.81     4935.28     46.78 o
   6   0   8      373.87      329.95     17.66 o
   7   0   8      397.40      379.07     13.90 o
   8   0   8      197.02      200.01     14.31 o
  -8   1   8      321.73      295.90     11.52 o
  -7   1   8       67.66       76.35      6.91 o
  -6   1   8      382.56      363.40      8.90 o
  -5   1   8     1934.36     1828.72     15.38 o
  -4   1   8     1118.06     1217.66     10.32 o
  -3   1   8      148.28      159.82      3.43 o
  -2   1   8     2649.12     2812.63     14.69 o
  -1   1   8      106.98      109.95      2.37 o
   0   1   8     2382.12     2393.26     12.10 o
   1   1   8     7359.69     7685.97     37.34 o
   2   1   8     1159.17     1164.88      7.87 o
   3   1   8     1445.96     1418.01      9.40 o
   4   1   8      160.16      153.18      5.69 o
   5   1   8       35.90       32.73      3.97 o
   6   1   8      110.61      111.81      7.04 o
   7   1   8        7.86        3.59      7.64 o
   8   1   8      323.08      337.99     12.33 o
  -8   2   8      127.66      156.23     10.22 o
  -7   2   8       65.09       79.77      7.86 o
  -6   2   8      172.74      180.05      8.06 o
  -5   2   8      440.55      435.85      8.55 o
  -4   2   8      105.68      114.64      4.55 o
  -3   2   8      504.87      487.11      5.35 o
  -2   2   8    10353.94    11170.05     49.57 o
  -1   2   8      136.35      134.80      3.00 o
   0   2   8      808.50      781.47      7.24 o
   1   2   8     3799.49     3856.66     20.28 o
   2   2   8      572.66      569.09      6.10 o
   3   2   8     6365.54     6292.28     30.51 o
   4   2   8      292.95      283.93      7.08 o
   5   2   8     1236.97     1229.57     16.66 o
   6   2   8      194.62      189.81      7.85 o
   7   2   8      119.64      118.53      9.36 o
   8   2   8       66.13       55.70     10.20 o
  -8   3   8       50.32       32.36     10.20 o
  -7   3   8       25.86       17.09      7.36 o
  -6   3   8       16.79       11.44      5.99 o
  -5   3   8     1809.78     1768.70     20.68 o
  -4   3   8      292.54      291.97      6.73 o
  -3   3   8     2050.68     2059.60     13.61 o
  -2   3   8     3146.67     3167.75     16.86 o
  -1   3   8       57.11       57.86      2.36 o
   0   3   8     4296.00     4594.01     28.07 o
   1   3   8        2.48        2.60      1.97 o
   2   3   8      264.40      295.23      4.23 o
   3   3   8      743.17      757.69      8.13 o
   4   3   8     2104.27     2028.70     18.22 o
   5   3   8      889.75      864.76     13.33 o
   6   3   8       91.69       91.92      7.22 o
   7   3   8       44.39       49.33      8.85 o
   8   3   8        0.33        4.52     11.40 o
  -8   4   8        3.61       -0.25     14.50 o
  -7   4   8      280.30      262.18     12.31 o
  -6   4   8       17.91       27.01      7.35 o
  -5   4   8        1.52       -5.98      5.98 o
  -4   4   8      417.27      398.40      9.38 o
  -3   4   8     2030.51     2033.71     20.40 o
  -2   4   8      540.30      523.48      6.45 o
  -1   4   8      122.91      130.50      4.12 o
   0   4   8      928.36      922.69      9.26 o
   1   4   8      724.94      737.97      8.35 o
   2   4   8     4214.46     4328.44     24.76 o
   3   4   8      538.14      529.89      8.40 o
   4   4   8      223.41      235.94      8.60 o
   5   4   8      102.35       95.51     10.32 o
   6   4   8      273.80      273.39     12.71 o
   7   4   8      451.76      514.78     19.61 o
  -7   5   8      453.46      502.61     22.98 o
  -6   5   8      317.33      317.80     11.58 o
  -5   5   8       29.80       37.77      7.91 o
  -4   5   8       26.28       29.84      7.83 o
  -3   5   8     2075.35     2072.44     28.45 o
  -2   5   8        3.56       -0.10      3.96 o
  -1   5   8     3153.82     3141.71     22.12 o
   0   5   8     2660.56     2643.10     19.42 o
   1   5   8     1798.92     1755.78     14.67 o
   2   5   8      909.00      876.50      9.70 o
   3   5   8      623.26      592.28     10.30 o
   4   5   8      448.34      418.16     11.49 o
   5   5   8      305.59      321.01     14.14 o
   6   5   8     1204.98     1201.56     20.87 o
   7   5   8        7.40       15.45     11.65 o
  -6   6   8        0.29       -1.63     10.58 o
  -5   6   8        4.09       30.16      9.56 o
  -4   6   8      205.31      218.89     11.48 o
  -3   6   8      266.13      274.56      9.85 o
  -2   6   8       35.28       30.15      5.38 o
  -1   6   8       24.92       23.92      4.57 o
   0   6   8        4.52        3.92      4.43 o
   1   6   8       43.85       53.44      4.98 o
   2   6   8     1087.82     1010.80     13.67 o
   3   6   8        8.14        7.84      6.44 o
   4   6   8       19.19       23.69      8.80 o
   5   6   8      145.78      136.25     24.06 o
   6   6   8      113.77      104.16     14.42 o
  -5   7   8      291.44      279.33     14.85 o
  -4   7   8        5.54       16.69      9.24 o
  -3   7   8      558.42      542.55     17.87 o
  -2   7   8      122.18      117.93      7.44 o
  -1   7   8      188.15      197.93      7.88 o
   0   7   8      140.54      135.70      7.57 o
   1   7   8      347.92      368.80      9.13 o
   2   7   8      270.04      272.60     12.10 o
   3   7   8     1150.66     1116.63     17.41 o
   4   7   8      253.14      241.02     13.03 o
   5   7   8       22.30       25.74     15.38 o
  -4   8   8       70.66       64.60     20.00 o
  -3   8   8       25.92       36.68     13.01 o
  -2   8   8      202.08      204.49     10.26 o
  -1   8   8       30.27       36.34      6.65 o
   0   8   8        1.53       -1.60      6.60 o
   1   8   8      939.68      902.69     16.34 o
   2   8   8       18.23       20.92      9.20 o
   3   8   8      250.18      297.08     20.37 o
   4   8   8      185.27      232.28     33.47 o
  -1   9   8      242.48      244.46     28.85 o
   1   9   8      208.24      196.99     27.06 o
  -8   1   9      271.48      246.32     10.82 o
  -7   1   9      306.89      311.06      9.29 o
  -6   1   9      238.55      253.69      8.17 o
  -5   1   9      885.04      861.11      9.90 o
  -4   1   9     3429.94     3508.09     22.76 o
  -3   1   9      529.39      492.54      5.28 o
  -2   1   9      524.42      590.43      5.43 o
  -1   1   9     8110.50     8125.14     39.55 o
   0   1   9        0.42        2.81      1.44 o
   1   1   9     6737.27     6881.67     35.25 o
   2   1   9       91.58       88.31      3.35 o
   3   1   9     2041.59     1992.55     12.81 o
   4   1   9     2213.52     2249.73     18.39 o
   5   1   9      560.28      526.31      8.22 o
   6   1   9      205.65      205.70      6.68 o
   7   1   9      261.77      263.19     10.33 o
   8   1   9      222.50      217.05     11.26 o
  -8   2   9       86.03       92.03      9.87 o
  -7   2   9       32.86       28.30      7.11 o
  -6   2   9      867.79      896.64     16.89 o
  -5   2   9      791.71      752.21     10.87 o
  -4   2   9      105.29      113.03      6.05 o
  -3   2   9      460.49      449.06      6.03 o
  -2   2   9      137.04      205.76      3.61 o
  -1   2   9     2767.87     2793.67     15.64 o
   0   2   9    10956.35    11837.74     56.86 o
   1   2   9      184.32      197.80      3.71 o
   2   2   9       86.02      100.77      2.56 o
   3   2   9       57.92       68.07      3.12 o
   4   2   9      739.99      718.11      9.99 o
   5   2   9     1103.47     1062.15     13.03 o
   6   2   9      285.18      284.96      9.65 o
   7   2   9        7.43       10.75      8.50 o
   8   2   9        2.94       18.41     10.18 o
  -8   3   9      242.09      262.04     12.29 o
  -7   3   9      134.15      148.54      8.66 o
  -6   3   9        2.00        1.60      6.01 o
  -5   3   9      605.49      567.25     10.98 o
  -4   3   9       53.81       62.41      4.42 o
  -3   3   9     3280.24     3213.16     21.84 o
  -2   3   9     1493.09     1522.08      9.46 o
  -1   3   9      135.19      125.59      2.99 o
   0   3   9        9.76        6.78      2.23 o
   1   3   9        6.30        7.02      2.38 o
   2   3   9     2123.79     2294.32     13.40 o
   3   3   9     2307.73     2289.28     16.06 o
   4   3   9        0.85        3.01      4.43 o
   5   3   9       19.63       30.98      5.56 o
   6   3   9      281.41      301.81     10.13 o
   7   3   9        0.05        4.80      9.55 o
   8   3   9       78.33       83.49     34.98 o
  -8   4   9      186.07      207.19     39.59 o
  -7   4   9       21.57       31.62      9.50 o
  -6   4   9       11.90       17.83      7.60 o
  -5   4   9      279.24      292.51      9.73 o
  -4   4   9     2660.70     2545.77     23.97 o
  -3   4   9      196.08      202.81      6.68 o
  -2   4   9      691.07      654.30      7.33 o
  -1   4   9      290.80      284.59      5.89 o
   0   4   9      566.66      528.87      7.30 o
   1   4   9     3020.32     2992.59     23.74 o
   2   4   9      515.65      486.03      7.12 o
   3   4   9       86.44       85.82      4.96 o
   4   4   9     2220.37     2278.57     24.39 o
   5   4   9        8.64        8.38      6.79 o
   6   4   9       12.73       16.33      8.81 o
   7   4   9      645.17      652.09     18.74 o
  -7   5   9      162.88      149.74     11.30 o
  -6   5   9        2.51       -5.14     11.17 o
  -5   5   9      367.82      358.73     12.44 o
  -4   5   9       12.18        8.76      7.61 o
  -3   5   9      309.43      320.80      9.24 o
  -2   5   9      124.64      119.94      4.66 o
  -1   5   9      406.89      382.95      7.62 o
   0   5   9       41.64       42.07      3.96 o
   1   5   9      392.70      388.28      8.59 o
   2   5   9      228.63      253.11      6.16 o
   3   5   9      862.67      838.38     12.31 o
   4   5   9        3.82        0.68      7.51 o
   5   5   9       50.68       78.80     10.39 o
   6   5   9      234.42      262.29     15.57 o
   7   5   9        1.73       23.00     12.47 o
  -6   6   9      167.54      171.31     19.25 o
  -5   6   9      411.74      409.47     15.74 o
  -4   6   9      798.23      800.44     16.82 o
  -3   6   9      344.68      327.86     10.64 o
  -2   6   9       40.17       40.13      5.67 o
  -1   6   9     1837.62     1818.88     17.65 o
   0   6   9     1429.23     1381.38     14.34 o
   1   6   9      180.12      195.28      6.46 o
   2   6   9      448.78      451.81     11.14 o
   3   6   9      840.34      859.17     15.05 o
   4   6   9        8.60        6.53     10.07 o
   5   6   9      147.70      179.42     14.63 o
   6   6   9       10.49       36.99     45.88 o
  -5   7   9       58.28       76.04     12.03 o
  -4   7   9      203.45      219.57     11.90 o
  -3   7   9      171.59      165.16     10.93 o
  -2   7   9       27.42       34.24      7.10 o
  -1   7   9     1702.58     1634.27     16.80 o
   0   7   9      172.58      190.41      8.47 o
   1   7   9      461.00      460.75      9.78 o
   2   7   9       28.03       42.52      7.87 o
   3   7   9      370.61      383.20     13.59 o
   4   7   9       21.45       32.26     12.22 o
   5   7   9      255.71      298.01     26.98 o
  -4   8   9       63.11       47.53     20.00 o
  -3   8   9      543.43      524.47     15.68 o
  -2   8   9      230.84      256.74     10.91 o
  -1   8   9        0.39        6.25      6.60 o
   0   8   9      138.53      115.01      7.77 o
   1   8   9        2.87        9.32      7.35 o
   2   8   9        0.43        9.81      9.31 o
   3   8   9      457.85      497.78     20.93 o
   4   8   9      854.24      999.53     50.84 o
  -1   9   9      187.89      161.39     27.58 o
   1   9   9      425.97      425.46     32.40 o
  -8   0  10       84.12       78.71      9.97 o
  -7   0  10       45.78       27.01      8.23 o
  -6   0  10       26.93       31.61      6.85 o
  -5   0  10       45.72       48.52      6.02 o
  -4   0  10        0.18       -1.15      6.44 o
  -3   0  10     1964.50     1773.61     17.21 o
  -2   0  10     9140.12     9315.51     70.40 o
  -1   0  10     1527.02     1498.21     12.34 o
   0   0  10    13750.14    13673.12     84.72 o
   1   0  10    17751.81    19146.66    117.41 o
   2   0  10     3415.25     3663.46     30.89 o
   3   0  10     1661.87     1657.18     19.30 o
   4   0  10     3350.26     3372.03     34.02 o
   5   0  10        6.14       11.74      6.68 o
   6   0  10     2467.91     2475.68     29.03 o
   7   0  10      134.25      146.62     11.45 o
   8   0  10       16.47       25.07     10.71 o
  -8   1  10       47.01       37.62      8.66 o
  -7   1  10      436.79      447.80     10.89 o
  -6   1  10      200.89      188.76      8.10 o
  -5   1  10      516.25      471.82      7.85 o
  -4   1  10       94.30      106.40      4.24 o
  -3   1  10     1537.48     1428.65      9.80 o
  -2   1  10      150.78       87.15      2.66 o
  -1   1  10     5995.44     6710.72     33.33 o
   0   1  10     1673.82     1582.11      9.13 o
   1   1  10      107.28      129.56      2.86 o
   2   1  10      641.68      606.25      6.02 o
   3   1  10      263.76      298.28      5.71 o
   4   1  10      344.81      311.84      7.22 o
   5   1  10     1019.07     1021.26     11.44 o
   6   1  10      415.28      429.68      8.94 o
   7   1  10        1.49       -8.03      8.03 o
   8   1  10       22.05       30.76      9.95 o
  -8   2  10        2.33      -10.06     10.06 o
  -7   2  10       59.40       63.64      8.46 o
  -6   2  10       57.13       57.00      6.21 o
  -5   2  10     1648.14     1580.96     16.26 o
  -4   2  10      839.57      720.78     11.20 o
  -3   2  10     2087.73     2176.78     13.90 o
  -2   2  10      449.42      503.74      5.03 o
  -1   2  10      971.78      977.29      7.51 o
   0   2  10     1361.41     1593.34     10.29 o
   1   2  10       89.22       83.21      3.11 o
   2   2  10     5202.78     5203.12     25.91 o
   3   2  10       18.63       18.30      2.66 o
   4   2  10      430.30      399.76      7.09 o
   5   2  10       10.88       12.49      5.17 o
   6   2  10      213.41      215.27     10.50 o
   7   2  10      264.62      295.08     11.73 o
   8   2  10      180.20      198.34     12.17 o
  -8   3  10       88.39       88.64     11.25 o
  -7   3  10       91.08       89.19     10.57 o
  -6   3  10      406.90      382.74     14.97 o
  -5   3  10     2133.50     2089.40     19.76 o
  -4   3  10     1030.18      978.70     11.29 o
  -3   3  10      653.60      640.64      9.43 o
  -2   3  10     2818.66     2612.93     14.90 o
  -1   3  10     1580.57     1560.64     12.39 o
   0   3  10      490.02      505.68      5.65 o
   1   3  10     2820.06     2831.10     17.23 o
   2   3  10     1899.44     2066.04     13.22 o
   3   3  10       34.02       35.97      3.22 o
   4   3  10       23.37       17.35      4.83 o
   5   3  10      283.78      293.72      8.42 o
   6   3  10        0.31       12.54      7.20 o
   7   3  10      543.69      538.88     16.20 o
   8   3  10       94.59       94.70     35.04 o
  -8   4  10       55.41       72.83     37.26 o
  -7   4  10      419.40      427.43     17.61 o
  -6   4  10      102.06      123.16      8.92 o
  -5   4  10       82.26       87.23     11.73 o
  -4   4  10        0.89       10.89      6.97 o
  -3   4  10      534.01      510.90     11.53 o
  -2   4  10      117.14      133.77      5.02 o
  -1   4  10     1675.86     1655.61     13.59 o
   0   4  10       75.58       62.29      3.65 o
   1   4  10      541.96      552.01      9.37 o
   2   4  10     1144.47     1142.73     10.98 o
   3   4  10      146.55      149.06      6.08 o
   4   4  10      396.85      394.80     10.87 o
   5   4  10      574.01      579.81     13.17 o
   6   4  10       97.15      121.48     10.27 o
   7   4  10        3.58        3.67     11.89 o
  -7   5  10        3.01        5.33     12.50 o
  -6   5  10      917.47      937.21     20.13 o
  -5   5  10        7.71        8.69      8.48 o
  -4   5  10       74.17       84.26      7.56 o
  -3   5  10      128.16      134.27      7.06 o
  -2   5  10     1074.58     1017.91     10.84 o
  -1   5  10     1709.69     1675.30     14.58 o
   0   5  10       23.98       30.95      3.97 o
   1   5  10       13.75       14.34      3.92 o
   2   5  10      176.21      185.09      5.62 o
   3   5  10     1987.31     1931.23     20.63 o
   4   5  10       51.33       35.96      9.70 o
   5   5  10      476.72      505.71     23.65 o
   6   5  10        0.25        1.34     11.37 o
   7   5  10       18.58       13.48     19.93 o
  -6   6  10       78.57       78.59     12.46 o
  -5   6  10       18.24        6.25     10.44 o
  -4   6  10        0.27       15.96      8.53 o
  -3   6  10       27.82       35.58      7.22 o
  -2   6  10       25.89       28.11      4.80 o
  -1   6  10       52.08       58.27      7.05 o
   0   6  10      126.19      139.29      6.06 o
   1   6  10      706.79      697.92     12.59 o
   2   6  10      431.81      435.26      8.81 o
   3   6  10       56.08       65.03      8.28 o
   4   6  10       23.50       30.52     10.65 o
   5   6  10      367.04      385.10     20.59 o
   6   6  10        0.15       13.88     14.97 o
  -5   7  10        0.14       -3.80     11.63 o
  -4   7  10      172.14      197.75     12.12 o
  -3   7  10      123.21      138.07      9.62 o
  -2   7  10      555.74      546.30     24.31 o
  -1   7  10        0.28        6.74      6.29 o
   0   7  10       27.87       28.81      5.99 o
   1   7  10        1.43        9.31      6.15 o
   2   7  10        1.12       20.30      7.70 o
   3   7  10      363.98      370.36     13.28 o
   4   7  10       65.22       73.80     13.22 o
  -4   8  10      144.59      133.39     21.97 o
  -3   8  10      229.70      204.02     12.05 o
  -2   8  10       92.57       91.78     10.15 o
  -1   8  10       40.97       29.75      7.01 o
   0   8  10       70.57       67.80      7.54 o
   1   8  10       94.21       96.99      9.55 o
   2   8  10      388.31      406.16     13.90 o
   3   8  10      172.36      186.84     17.49 o
   4   8  10      164.03      182.23     34.41 o
  -8   1  11      148.55      160.63     10.97 o
  -7   1  11      262.51      254.69     10.94 o
  -6   1  11      624.24      594.91      9.57 o
  -5   1  11      246.73      238.83      6.52 o
  -4   1  11     7222.54     7299.27     46.17 o
  -3   1  11       74.27       86.79      3.81 o
  -2   1  11     3433.98     3530.14     19.27 o
  -1   1  11     2433.96     2615.26     14.35 o
   0   1  11    15183.23    15713.57     71.23 o
   1   1  11     8349.43     8726.26     41.06 o
   2   1  11     1394.31     1360.68      9.87 o
   3   1  11      103.51      118.46      4.25 o
   4   1  11      695.38      708.09      9.22 o
   5   1  11      995.57      992.54     11.89 o
   6   1  11      304.61      292.99     13.62 o
   7   1  11       10.26        9.36      8.46 o
   8   1  11       14.07       16.24     10.08 o
  -8   2  11      155.94      150.09     10.01 o
  -7   2  11        0.02       -2.96      7.31 o
  -6   2  11       72.84       78.05      6.66 o
  -5   2  11        7.06       13.16      4.99 o
  -4   2  11      339.48      274.53      5.45 o
  -3   2  11     7669.08     8002.00     43.56 o
  -2   2  11      315.40      361.30      5.86 o
  -1   2  11     2701.77     2942.60     16.74 o
   0   2  11       32.89       59.38      2.60 o
   1   2  11       69.76       79.09      2.78 o
   2   2  11      538.84      503.62      5.76 o
   3   2  11     1126.97     1123.39     10.57 o
   4   2  11     1145.85     1089.80     11.40 o
   5   2  11       21.94       32.79      5.55 o
   6   2  11       70.44       80.42      7.49 o
   7   2  11      807.60      795.11     16.37 o
   8   2  11        3.74       36.61     20.16 o
  -8   3  11      123.82      129.20     11.95 o
  -7   3  11       15.24       22.49      8.07 o
  -6   3  11      203.91      212.20      8.35 o
  -5   3  11     1299.29     1300.81     15.17 o
  -4   3  11      319.31      312.47     11.17 o
  -3   3  11      587.06      584.08      6.64 o
  -2   3  11     1032.43      926.63      8.08 o
  -1   3  11     1729.70     1760.41     12.29 o
   0   3  11     1382.04     1507.18     12.46 o
   1   3  11      506.81      533.64      7.57 o
   2   3  11     2265.09     2172.23     21.23 o
   3   3  11        9.73        5.80      3.24 o
   4   3  11      604.98      589.97     10.22 o
   5   3  11        5.73        3.26      5.82 o
   6   3  11      157.32      168.60     10.21 o
   7   3  11       24.52        0.22     10.73 o
  -8   4  11      158.54      120.33     38.55 o
  -7   4  11      743.30      707.57     16.86 o
  -6   4  11       43.22       42.07     10.44 o
  -5   4  11        2.70        4.34      6.97 o
  -4   4  11      220.51      200.20      7.92 o
  -3   4  11       63.10       58.76      5.61 o
  -2   4  11       36.95       35.25      3.77 o
  -1   4  11      408.34      388.10      7.06 o
   0   4  11      859.58      842.80     11.35 o
   1   4  11     1667.33     1697.60     14.11 o
   2   4  11      158.90      136.29      4.71 o
   3   4  11       66.24       67.32      5.41 o
   4   4  11       19.83       29.54      6.67 o
   5   4  11       96.43       97.33     11.44 o
   6   4  11      610.05      607.21     32.12 o
   7   4  11      240.29      255.62     14.89 o
  -7   5  11        7.36        5.93     10.98 o
  -6   5  11        1.77        7.71      9.32 o
  -5   5  11       70.08       82.06     10.59 o
  -4   5  11      461.68      438.46     12.44 o
  -3   5  11        0.44       -2.95      5.96 o
  -2   5  11      544.68      520.84      8.65 o
  -1   5  11        4.67        5.00      3.92 o
   0   5  11        0.06        2.35      4.18 o
   1   5  11      122.28      121.56      5.28 o
   2   5  11      271.92      270.09      6.77 o
   3   5  11      213.92      222.82      8.53 o
   4   5  11      234.79      277.27     11.67 o
   5   5  11      383.51      411.81     15.00 o
   6   5  11       33.64       51.83     12.22 o
   7   5  11       29.83       13.68     20.68 o
  -6   6  11      628.61      673.43     20.43 o
  -5   6  11       28.18       44.52     21.81 o
  -4   6  11      175.86      184.88     14.74 o
  -3   6  11      162.72      169.07      9.05 o
  -2   6  11      574.91      548.22      9.43 o
  -1   6  11      118.93      132.01      6.15 o
   0   6  11       88.50      109.84      5.96 o
   1   6  11       54.16       44.98      6.59 o
   2   6  11      885.20      897.63     12.61 o
   3   6  11      129.65      135.95     10.40 o
   4   6  11      845.73      882.51     42.30 o
   5   6  11      378.00      370.30     21.51 o
   6   6  11       32.30       17.20     34.35 o
  -5   7  11       50.71       50.38     13.79 o
  -4   7  11        3.30      -10.17     10.17 o
  -3   7  11       24.82       28.21      8.74 o
  -2   7  11     1425.07     1372.85     18.90 o
  -1   7  11      238.78      260.00      8.32 o
   0   7  11      505.21      476.13     10.31 o
   1   7  11       50.47       41.35      6.33 o
   2   7  11       11.78       25.90      8.26 o
   3   7  11       32.70       47.69      9.85 o
   4   7  11      256.99      293.16     28.83 o
  -4   8  11       74.16       68.22     26.53 o
  -3   8  11       11.03       22.63     17.18 o
  -2   8  11        2.67       -2.03      9.47 o
  -1   8  11        8.63       12.77      7.09 o
   0   8  11      850.60      842.00     13.79 o
   1   8  11      341.10      370.15     10.51 o
   2   8  11      149.81      130.41     10.96 o
   3   8  11        2.19        2.41     15.93 o
  -8   0  12     1152.36     1294.66     23.21 o
  -7   0  12      111.56      108.26      9.76 o
  -6   0  12     2179.63     2149.05     31.30 o
  -5   0  12       72.50       69.01      6.93 o
  -4   0  12     1338.63     1317.65     17.97 o
  -3   0  12     1885.01     1732.35     27.01 o
  -2   0  12    11759.21    11620.54     79.80 o
  -1   0  12     1253.85     1394.67     12.35 o
   0   0  12     1022.02     1012.22     10.09 o
   1   0  12     4127.47     4387.81     32.82 o
   2   0  12       56.38       56.55      4.70 o
   3   0  12    15193.08    15614.02    130.66 o
   4   0  12      399.57      417.94     11.07 o
   5   0  12     2690.70     2730.25     30.73 o
   6   0  12       52.67       58.05      9.60 o
   7   0  12        1.19      -10.04     10.04 o
   8   0  12        5.88       26.57     11.83 o
  -8   1  12        2.89       -0.31      8.77 o
  -7   1  12        0.12        1.85      7.18 o
  -6   1  12      147.69      157.61      6.62 o
  -5   1  12      472.14      442.78      8.25 o
  -4   1  12      157.62      144.32      5.00 o
  -3   1  12      727.24      722.57      7.73 o
  -2   1  12       69.35       66.56      2.76 o
  -1   1  12        1.15        5.54      2.05 o
   0   1  12      290.52      295.01      6.33 o
   1   1  12     8681.85     9334.50     45.59 o
   2   1  12     1201.80     1073.67      8.74 o
   3   1  12     3926.94     3997.98     27.51 o
   4   1  12      372.57      346.32      7.41 o
   5   1  12     1791.27     1778.75     16.33 o
   6   1  12      597.64      612.78     11.21 o
   7   1  12      317.75      324.29     12.31 o
   8   1  12      137.07      148.38     15.35 o
  -8   2  12       43.50       48.68      9.52 o
  -7   2  12      127.68      122.63      8.41 o
  -6   2  12     1333.03     1300.89     18.73 o
  -5   2  12      294.71      292.84      8.23 o
  -4   2  12     1204.81     1139.29     10.99 o
  -3   2  12       37.32       33.72      3.28 o
  -2   2  12     2886.05     3186.17     18.24 o
  -1   2  12     4866.31     5169.29     27.10 o
   0   2  12      179.02      131.10      3.05 o
   1   2  12     1131.24     1240.13      9.43 o
   2   2  12     1797.42     1715.42     11.48 o
   3   2  12      583.17      563.65      9.71 o
   4   2  12       32.62       43.20      4.36 o
   5   2  12      214.47      220.40      8.75 o
   6   2  12     1163.12     1178.17     16.73 o
   7   2  12       90.87      110.30      9.94 o
   8   2  12      162.13      161.91     21.70 o
  -8   3  12       13.35       16.51     20.81 o
  -7   3  12      553.33      587.04     14.39 o
  -6   3  12      229.27      255.01      9.07 o
  -5   3  12      168.75      162.06      8.24 o
  -4   3  12      441.39      429.36      8.65 o
  -3   3  12     1128.62     1200.77     10.71 o
  -2   3  12      220.17      230.86      5.65 o
  -1   3  12     1056.05     1107.16      9.92 o
   0   3  12     1166.89      970.68      9.68 o
   1   3  12      281.91      279.61      5.64 o
   2   3  12     6378.52     6459.15     47.90 o
   3   3  12       26.56       29.83      4.13 o
   4   3  12      443.39      424.04     10.14 o
   5   3  12       32.96       43.89      8.07 o
   6   3  12      415.47      431.18     17.86 o
   7   3  12       71.86       90.19     12.20 o
  -7   4  12       92.12       92.46     10.97 o
  -6   4  12      104.03      126.04      9.54 o
  -5   4  12      840.14      840.50     18.91 o
  -4   4  12      111.77      115.11      7.05 o
  -3   4  12      348.52      338.59      8.58 o
  -2   4  12        7.15        6.19      3.71 o
  -1   4  12        8.98       10.41      3.59 o
   0   4  12     2223.72     2156.92     20.69 o
   1   4  12        2.04       10.00      3.77 o
   2   4  12     1713.32     1556.51     13.71 o
   3   4  12      191.37      193.69      6.78 o
   4   4  12      248.84      273.41     10.20 o
   5   4  12        0.00       10.14      7.77 o
   6   4  12       78.32       74.04     10.43 o
   7   4  12      116.38      105.37     13.73 o
  -7   5  12      452.01      477.68     16.14 o
  -6   5  12        4.84       10.29     10.89 o
  -5   5  12      104.57      124.58     12.69 o
  -4   5  12      121.63      120.59     11.74 o
  -3   5  12        3.79        4.06      6.00 o
  -2   5  12     5618.61     5611.84     38.17 o
  -1   5  12       24.06       17.05      4.27 o
   0   5  12       22.33       20.54      4.29 o
   1   5  12      229.25      228.06      6.34 o
   2   5  12      936.25      909.11     10.83 o
   3   5  12       61.18       64.36      6.78 o
   4   5  12     1958.27     2006.43     27.10 o
   5   5  12      196.00      205.76     17.88 o
   6   5  12      523.46      498.68     19.09 o
   7   5  12       53.20       33.76     29.32 o
  -6   6  12      648.35      623.56     23.49 o
  -5   6  12       38.45       74.21     17.20 o
  -4   6  12      284.66      299.33     18.11 o
  -3   6  12       10.25       12.05      6.94 o
  -2   6  12      701.39      661.05     10.62 o
  -1   6  12      210.08      221.66      6.86 o
   0   6  12      195.33      208.95      7.33 o
   1   6  12      179.17      188.29      7.54 o
   2   6  12      262.70      290.69     10.38 o
   3   6  12      386.78      380.60     11.56 o
   4   6  12       11.11       13.04     11.39 o
   5   6  12       46.52       25.22     32.97 o
   6   6  12        4.96       57.04     34.86 o
  -4   7  12      452.73      441.07     16.06 o
  -3   7  12        0.55       -4.71      8.50 o
  -2   7  12      551.41      535.06     13.57 o
  -1   7  12      101.65      104.35      6.98 o
   0   7  12     1451.09     1407.48     16.09 o
   1   7  12      111.33      107.90      7.18 o
   2   7  12      860.12      842.63     15.98 o
   3   7  12       11.73       17.44     11.01 o
   4   7  12      109.01      121.72     31.24 o
  -3   8  12        7.02        2.77     17.45 o
  -2   8  12      347.19      340.61     13.92 o
  -1   8  12       99.01       99.91      8.00 o
   0   8  12      108.78      138.02      8.65 o
   1   8  12        6.71        3.08      7.62 o
   2   8  12       51.20       79.76     11.61 o
   3   8  12       33.00       45.00     24.23 o
  -8   1  13      517.13      524.05     13.82 o
  -7   1  13       28.65       31.02      7.52 o
  -6   1  13       91.08       93.38      6.04 o
  -5   1  13       11.68       12.65      4.62 o
  -4   1  13      105.72      120.89      5.92 o
  -3   1  13       18.09       18.08      3.26 o
  -2   1  13      219.03      234.15      5.59 o
  -1   1  13     1933.59     2168.35     12.86 o
   0   1  13      345.74      370.15      4.72 o
   1   1  13        0.70        4.52      2.19 o
   2   1  13     2510.30     2462.73     15.62 o
   3   1  13      173.07      198.60      5.63 o
   4   1  13      253.55      262.88      7.14 o
   5   1  13        0.42       -1.62      4.85 o
   6   1  13      504.62      505.65      9.97 o
   7   1  13      349.02      353.78     13.04 o
   8   1  13      924.70      916.10     37.80 o
  -8   2  13      183.03      193.81     10.84 o
  -7   2  13      103.66      119.39      9.83 o
  -6   2  13        0.09       12.92      6.44 o
  -5   2  13      294.65      290.87      7.86 o
  -4   2  13     1359.65     1308.07     12.95 o
  -3   2  13     1075.98     1126.77     10.23 o
  -2   2  13      928.11      794.29      7.49 o
  -1   2  13       60.32       44.81      2.77 o
   0   2  13      777.32      820.34      6.87 o
   1   2  13      679.13      722.64      8.00 o
   2   2  13     1361.74     1367.68     10.08 o
   3   2  13       25.63       28.44      3.90 o
   4   2  13     1033.61     1003.78     11.53 o
   5   2  13     1925.06     1933.52     17.40 o
   6   2  13     1022.17      993.00     15.81 o
   7   2  13       79.50       71.32     10.01 o
   8   2  13      148.30      130.93     22.92 o
  -8   3  13        4.54       -4.31     19.26 o
  -7   3  13      356.69      356.09     12.54 o
  -6   3  13        8.19       13.79      7.52 o
  -5   3  13        2.08       -2.15      6.88 o
  -4   3  13      569.17      564.40     11.55 o
  -3   3  13       51.36       50.73      4.26 o
  -2   3  13     1453.69     1411.09     11.77 o
  -1   3  13      695.16      707.84      8.38 o
   0   3  13        0.54        7.96      3.18 o
   1   3  13       14.50       17.41      3.18 o
   2   3  13        1.92        5.85      3.36 o
   3   3  13     1064.45     1049.58     12.57 o
   4   3  13     4714.15     4815.37     35.71 o
   5   3  13       17.13       15.30      8.28 o
   6   3  13       54.75       73.37     11.76 o
   7   3  13      323.96      331.72     16.70 o
  -7   4  13       23.74       41.93     10.70 o
  -6   4  13     1279.98     1335.04     24.10 o
  -5   4  13      229.02      231.97     10.50 o
  -4   4  13      654.76      636.22     13.65 o
  -3   4  13       56.23       53.62      4.83 o
  -2   4  13      709.83      671.56      9.06 o
  -1   4  13       69.17       62.43      4.28 o
   0   4  13     9057.27     9172.04     54.11 o
   1   4  13     1237.57     1248.34     12.13 o
   2   4  13      731.27      740.54      9.53 o
   3   4  13      117.51      126.01      6.12 o
   4   4  13      746.94      760.36     14.79 o
   5   4  13        2.41       -4.13      8.08 o
   6   4  13       20.38        8.11     11.63 o
   7   4  13      220.68      231.42     15.60 o
  -7   5  13        9.81       -8.24     21.47 o
  -6   5  13       90.26      106.05     14.67 o
  -5   5  13      136.55      144.11     11.23 o
  -4   5  13      249.92      245.48     10.67 o
  -3   5  13      128.87      133.38      7.65 o
  -2   5  13      942.78      964.84     15.47 o
  -1   5  13     2379.59     2298.25     19.19 o
   0   5  13     1074.61     1030.58     12.66 o
   1   5  13        0.41        1.12      4.40 o
   2   5  13      157.22      162.61      6.29 o
   3   5  13        0.22        4.13      7.29 o
   4   5  13        8.91       12.35      9.01 o
   5   5  13      286.19      324.79     14.46 o
   6   5  13       23.71       27.91     29.31 o
   7   5  13        0.20        7.49     37.22 o
  -6   6  13      608.69      610.88     24.20 o
  -5   6  13       72.41      105.31     12.13 o
  -4   6  13     3061.42     3180.72     38.25 o
  -3   6  13     1709.80     1707.49     27.17 o
  -2   6  13      262.84      258.39      8.51 o
  -1   6  13       14.93        7.48      5.25 o
   0   6  13     1012.51      965.71     12.09 o
   1   6  13       80.97       96.14      6.00 o
   2   6  13       90.51      104.66      6.98 o
   3   6  13     1042.52     1022.03     20.63 o
   4   6  13      543.22      581.55     17.43 o
   5   6  13       16.51       27.32     15.97 o
  -4   7  13      609.17      577.74     18.00 o
  -3   7  13       21.41       35.12      9.24 o
  -2   7  13       16.21       15.10      6.87 o
  -1   7  13      411.53      446.09     11.18 o
   0   7  13       38.82       36.56      6.68 o
   1   7  13      743.68      712.08     12.28 o
   2   7  13      205.72      223.66      9.71 o
   3   7  13       74.46       76.48     12.00 o
   4   7  13      220.46      243.07     18.97 o
  -3   8  13      396.54      410.60     25.53 o
  -2   8  13      202.46      230.19     14.74 o
  -1   8  13      193.30      180.85      9.35 o
   0   8  13      177.98      191.81      9.17 o
   1   8  13      271.70      281.09     10.20 o
   2   8  13      204.80      210.59     17.98 o
  -8   0  14       67.77       72.92     17.05 o
  -7   0  14       43.56       51.03     15.80 o
  -6   0  14       63.15       62.65      8.78 o
  -5   0  14     1513.49     1554.04     21.73 o
  -4   0  14     3461.22     3330.47     34.86 o
  -3   0  14     1039.25      975.61     15.09 o
  -2   0  14      364.45      352.51     12.64 o
  -1   0  14     1459.70     1445.29     13.36 o
   0   0  14      599.92      676.63      9.18 o
   1   0  14     7574.69     8211.47     53.60 o
   2   0  14     8085.90     7973.26     62.89 o
   3   0  14     1090.68     1141.39     16.76 o
   4   0  14      133.36      129.29      7.72 o
   5   0  14       12.46       10.20      7.17 o
   6   0  14        6.50        0.64     11.16 o
   7   0  14      104.10      120.06     12.04 o
   8   0  14      842.38      868.57     24.42 o
  -8   1  14       44.96       49.33      9.02 o
  -7   1  14      512.41      504.95     11.72 o
  -6   1  14       57.12       59.96      7.84 o
  -5   1  14      181.83      186.48      6.39 o
  -4   1  14      238.17      215.12      6.06 o
  -3   1  14     3292.44     3283.00     22.35 o
  -2   1  14     4988.55     5095.17     27.16 o
  -1   1  14     2865.61     3156.52     17.45 o
   0   1  14     1393.71     1404.45      9.30 o
   1   1  14      110.58      122.92      3.25 o
   2   1  14      325.13      318.48      7.12 o
   3   1  14     1350.63     1422.51     13.54 o
   4   1  14      735.75      698.53     13.60 o
   5   1  14      188.31      184.04      6.63 o
   6   1  14      728.83      727.80     11.76 o
   7   1  14       57.09       73.77      7.79 o
   8   1  14      424.87      474.89     56.57 o
  -8   2  14       79.40      100.94     11.51 o
  -7   2  14       19.90       16.40      8.70 o
  -6   2  14       21.39       15.11      6.39 o
  -5   2  14     1255.43     1209.39     13.08 o
  -4   2  14      193.47      189.83      6.33 o
  -3   2  14     1251.55     1324.90     12.08 o
  -2   2  14     4081.66     3945.75     22.20 o
  -1   2  14     1331.38     1362.64     10.20 o
   0   2  14     4949.74     4950.73     26.61 o
   1   2  14      180.17      191.57      4.75 o
   2   2  14       37.98       42.49      3.45 o
   3   2  14       47.35       61.55      4.46 o
   4   2  14      861.32      857.36     10.97 o
   5   2  14      824.15      827.45     11.35 o
   6   2  14     2283.83     2266.42     23.09 o
   7   2  14       59.01       71.31     11.72 o
   8   2  14      301.65      281.64     25.74 o
  -8   3  14      252.85      211.01     62.29 o
  -7   3  14       16.69       19.98      9.50 o
  -6   3  14     1192.48     1185.89     19.07 o
  -5   3  14      135.62      147.73      8.77 o
  -4   3  14       57.45       64.58      6.82 o
  -3   3  14      140.73      144.73      5.35 o
  -2   3  14     1118.97     1118.32     12.12 o
  -1   3  14      609.94      601.46      8.90 o
   0   3  14     1451.53     1365.09     12.25 o
   1   3  14     4954.69     4998.22     31.99 o
   2   3  14      195.93      194.61      5.50 o
   3   3  14       69.71       75.27      5.59 o
   4   3  14     2286.81     2233.70     21.74 o
   5   3  14       97.85       95.88      9.57 o
   6   3  14      114.17      110.72     11.09 o
   7   3  14      429.01      453.92     18.98 o
  -7   4  14       60.98       79.44     11.50 o
  -6   4  14      543.87      567.35     16.43 o
  -5   4  14      112.41      119.31      9.49 o
  -4   4  14      269.55      259.17     10.73 o
  -3   4  14       13.62        7.70      4.69 o
  -2   4  14      768.12      788.39      9.98 o
  -1   4  14     2331.71     2305.71     18.99 o
   0   4  14      623.96      626.30      8.93 o
   1   4  14      264.26      251.05      6.39 o
   2   4  14     3086.24     2907.39     24.48 o
   3   4  14     1424.11     1428.19     16.61 o
   4   4  14        0.92        2.99      7.34 o
   5   4  14      269.43      296.93     11.86 o
   6   4  14       88.42       95.79     11.64 o
   7   4  14        0.87       17.10     16.74 o
  -7   5  14       29.17       17.97     28.30 o
  -6   5  14       98.41      100.73     13.95 o
  -5   5  14       75.46       73.22     10.72 o
  -4   5  14     2853.25     2831.17     35.21 o
  -3   5  14      651.19      622.30     12.75 o
  -2   5  14      894.79      870.38     13.52 o
  -1   5  14     1626.93     1633.16     15.20 o
   0   5  14     2264.85     2212.77     18.27 o
   1   5  14      169.35      166.42      7.63 o
   2   5  14      460.40      457.65     10.06 o
   3   5  14      490.61      483.07     13.22 o
   4   5  14      465.08      457.14     15.70 o
   5   5  14      446.78      492.86     24.10 o
   6   5  14       22.36        3.03     13.83 o
  -5   6  14       40.18       29.78     11.52 o
  -4   6  14      450.71      484.57     15.35 o
  -3   6  14      183.65      178.35      9.24 o
  -2   6  14     1773.59     1750.36     20.03 o
  -1   6  14       90.19      100.92      6.65 o
   0   6  14      105.67      116.48      6.30 o
   1   6  14        4.91       -1.55      5.40 o
   2   6  14        1.88        4.35      6.32 o
   3   6  14      251.30      256.10     11.54 o
   4   6  14        1.31       -6.99     10.81 o
   5   6  14       34.37       34.44     12.92 o
  -4   7  14      147.12      140.79     15.77 o
  -3   7  14       41.01       43.39      9.66 o
  -2   7  14        0.04       -1.47      7.12 o
  -1   7  14      246.37      246.00      8.70 o
   0   7  14        6.29       10.43      6.78 o
   1   7  14      455.44      435.39     11.86 o
   2   7  14       10.96       22.69      8.40 o
   3   7  14       73.94       80.78     12.69 o
   4   7  14       52.67       30.39     29.19 o
  -2   8  14      104.53      121.58     16.25 o
  -1   8  14       19.75       39.28      9.20 o
   0   8  14     1067.48     1081.76     16.01 o
   1   8  14        2.48        3.08      8.17 o
   2   8  14      217.42      291.36     34.72 o
  -8   1  15      231.16      219.61     11.64 o
  -7   1  15      139.57      153.97      9.27 o
  -6   1  15     1123.28     1116.04     13.90 o
  -5   1  15      344.69      340.47      8.38 o
  -4   1  15      288.00      268.37      7.16 o
  -3   1  15      569.29      579.97      8.18 o
  -2   1  15      457.86      436.62      7.28 o
  -1   1  15      285.06      319.80      5.29 o
   0   1  15     1748.94     1659.08     10.61 o
   1   1  15      860.65      717.39      6.90 o
   2   1  15      388.71      393.68      7.05 o
   3   1  15     2097.85     2086.48     17.63 o
   4   1  15      860.05      838.51     11.10 o
   5   1  15       21.01       27.85      5.60 o
   6   1  15        3.63        4.07      6.28 o
   7   1  15     1443.09     1477.50     36.32 o
  -8   2  15        5.74       21.83     16.20 o
  -7   2  15       58.82       69.00      8.95 o
  -6   2  15      184.43      172.04      8.54 o
  -5   2  15       90.33       81.69      5.62 o
  -4   2  15      812.93      788.20     10.54 o
  -3   2  15     1262.89     1184.44     11.71 o
  -2   2  15     1049.18     1019.65      9.50 o
  -1   2  15      392.55      456.80      6.31 o
   0   2  15      437.39      447.35      6.19 o
   1   2  15      501.88      487.28      6.64 o
   2   2  15      827.54      835.01      9.59 o
   3   2  15     1171.79     1147.69     12.41 o
   4   2  15     1387.39     1362.34     15.14 o
   5   2  15      442.35      467.27      9.77 o
   6   2  15        4.93        8.12      7.68 o
   7   2  15      765.62      704.68     17.28 o
   8   2  15        5.65       13.25     29.91 o
  -8   3  15       74.69       54.59     37.65 o
  -7   3  15        7.31       20.61     12.13 o
  -6   3  15       11.56        4.93      8.71 o
  -5   3  15       21.19       34.52      7.79 o
  -4   3  15     1138.02     1111.57     14.09 o
  -3   3  15       84.41       98.95      5.14 o
  -2   3  15      304.61      299.83      8.33 o
  -1   3  15     2890.60     2853.64     23.06 o
   0   3  15       42.61       53.51      4.03 o
   1   3  15      350.23      319.62      6.86 o
   2   3  15     1536.23     1514.00     15.66 o
   3   3  15      391.67      396.32      9.66 o
   4   3  15       14.77        9.02      5.58 o
   5   3  15     1470.40     1459.48     20.79 o
   6   3  15       96.18      100.95     11.50 o
   7   3  15        9.77        9.33     13.19 o
  -7   4  15       94.24       96.67     13.28 o
  -6   4  15       17.56       23.37      9.79 o
  -5   4  15      319.20      325.88     13.57 o
  -4   4  15       70.61       61.15      7.91 o
  -3   4  15      126.51      123.92      6.11 o
  -2   4  15        1.52        3.47      4.62 o
  -1   4  15     1899.69     1877.47     15.98 o
   0   4  15      555.85      520.46      8.56 o
   1   4  15      704.94      687.27      9.54 o
   2   4  15     1778.34     1707.21     17.41 o
   3   4  15      553.16      529.13     11.02 o
   4   4  15       79.51       94.04     14.57 o
   5   4  15        0.86       19.65      9.03 o
   6   4  15      297.56      345.55     15.25 o
   7   4  15        3.35        9.29     21.38 o
  -7   5  15        3.36      -17.94     27.86 o
  -6   5  15        3.32       -0.81     11.91 o
  -5   5  15       96.18      100.04     11.41 o
  -4   5  15       10.60       18.24      9.11 o
  -3   5  15      630.89      613.89     14.65 o
  -2   5  15      114.06      107.73      6.56 o
  -1   5  15       16.31       25.62      4.96 o
   0   5  15      432.09      411.52      8.62 o
   1   5  15      436.23      412.85      8.63 o
   2   5  15       82.03       91.75      6.56 o
   3   5  15       26.60       31.83      6.33 o
   4   5  15       18.76       22.73     10.08 o
   5   5  15       40.68       58.81     11.65 o
   6   5  15       18.70       48.41     23.28 o
  -6   6  15        0.74       24.52     36.89 o
  -5   6  15     1381.08     1471.24     34.03 o
  -4   6  15       65.27       92.15     11.55 o
  -3   6  15      458.53      477.23     13.41 o
  -2   6  15      524.39      494.59     11.12 o
  -1   6  15        0.60        1.70      5.68 o
   0   6  15      729.56      736.37     11.28 o
   1   6  15      374.04      398.02      9.30 o
   2   6  15      276.68      275.83      9.35 o
   3   6  15      164.42      204.98     11.25 o
   4   6  15        5.30       14.22     13.56 o
   5   6  15        3.70       28.27     18.66 o
  -4   7  15       83.26      122.68     12.97 o
  -3   7  15      275.67      309.98     18.25 o
  -2   7  15        4.08        8.72      7.63 o
  -1   7  15       70.34       76.00      8.42 o
   0   7  15       79.03       80.48      7.57 o
   1   7  15      384.15      394.36     10.77 o
   2   7  15      678.23      718.90     14.61 o
   3   7  15       39.08       39.10     13.01 o
   4   7  15       12.94       53.22     30.41 o
  -1   8  15     1062.66     1093.40     19.85 o
   0   8  15       71.43       77.33     11.88 o
   1   8  15       65.56       55.67     11.98 o
   2   8  15      133.79      174.27     32.16 o
  -8   0  16       15.90       18.69     12.17 o
  -7   0  16      405.68      415.70     15.83 o
  -6   0  16      627.79      666.73     16.64 o
  -5   0  16      716.85      688.78     17.60 o
  -4   0  16      340.37      308.30     19.62 o
  -3   0  16     2992.37     3059.70     34.65 o
  -2   0  16     1058.12     1110.85     14.64 o
  -1   0  16     2012.03     1960.75     17.16 o
   0   0  16      272.32      281.19      7.31 o
   1   0  16     3084.48     2923.87     24.73 o
   2   0  16     1995.40     1930.82     23.38 o
   3   0  16     2715.84     2428.53     28.08 o
   4   0  16     2410.64     2316.34     27.95 o
   5   0  16       51.19       63.86      8.44 o
   6   0  16        0.01        7.96      9.32 o
   7   0  16        9.76       32.80     16.26 o
  -8   1  16        4.64      -15.43     15.43 o
  -7   1  16       23.86       23.32      7.27 o
  -6   1  16      326.74      333.45      9.22 o
  -5   1  16        1.91        0.93      5.24 o
  -4   1  16      393.16      383.51      8.49 o
  -3   1  16        5.65        8.78      4.14 o
  -2   1  16       68.40       80.94      4.34 o
  -1   1  16        0.25       -0.35      2.79 o
   0   1  16     2526.42     2527.52     14.53 o
   1   1  16      447.75      365.27      5.64 o
   2   1  16     1193.88     1138.75     11.35 o
   3   1  16       71.04       64.69      4.81 o
   4   1  16      112.80      103.26      5.83 o
   5   1  16       11.16       17.05      5.74 o
   6   1  16      488.69      501.52     12.46 o
   7   1  16      920.15      912.37     16.03 o
  -8   2  16      549.44      596.77     26.26 o
  -7   2  16      370.30      372.80     12.96 o
  -6   2  16        8.94       14.90      7.47 o
  -5   2  16       32.05       33.54      5.62 o
  -4   2  16      117.06      120.99      5.79 o
  -3   2  16     1210.76     1179.86     11.90 o
  -2   2  16      629.01      584.59     10.08 o
  -1   2  16     1597.35     1469.11     11.73 o
   0   2  16     1193.53     1139.22      9.61 o
   1   2  16      209.33      209.36      5.58 o
   2   2  16      274.84      249.56      6.75 o
   3   2  16      123.48      120.73      5.59 o
   4   2  16      465.17      446.09      9.22 o
   5   2  16     2670.63     2653.66     22.58 o
   6   2  16       87.46       98.90      7.05 o
   7   2  16        7.13       18.02     10.81 o
  -7   3  16      355.41      368.36     14.73 o
  -6   3  16      260.76      265.70     13.27 o
  -5   3  16      303.32      306.13     11.29 o
  -4   3  16      459.07      420.02     13.37 o
  -3   3  16      241.28      220.23      7.66 o
  -2   3  16      213.56      197.86      5.66 o
  -1   3  16      399.75      381.71      7.53 o
   0   3  16      380.26      393.70      7.46 o
   1   3  16      172.78      169.14      5.33 o
   2   3  16     2645.01     2588.48     22.59 o
   3   3  16     4838.73     4744.27     38.81 o
   4   3  16      171.58      179.12      7.55 o
   5   3  16      362.25      365.15     12.54 o
   6   3  16       75.83       92.62     11.72 o
   7   3  16       64.65       70.66     20.42 o
  -7   4  16        3.80       33.39     15.64 o
  -6   4  16        7.15       17.33     10.05 o
  -5   4  16      755.13      791.61     16.71 o
  -4   4  16      202.77      199.87     10.98 o
  -3   4  16      160.53      161.13      6.78 o
  -2   4  16        1.25        8.54      5.17 o
  -1   4  16       15.33       13.41      4.54 o
   0   4  16      486.73      503.24      8.72 o
   1   4  16     4612.13     4533.25     30.46 o
   2   4  16        7.23        3.27      5.76 o
   3   4  16        9.72        5.07      6.41 o
   4   4  16      181.77      186.78     13.97 o
   5   4  16       78.64       78.11     10.19 o
   6   4  16      335.79      410.64     16.33 o
   7   4  16       12.19       21.43     35.96 o
  -6   5  16       21.89       24.52     12.90 o
  -5   5  16      131.13      150.00     12.21 o
  -4   5  16      354.29      352.83     14.08 o
  -3   5  16      878.86      879.06     13.00 o
  -2   5  16      824.40      894.34     13.28 o
  -1   5  16      648.27      634.05     10.25 o
   0   5  16      774.47      701.89     10.89 o
   1   5  16       36.78       42.39      5.98 o
   2   5  16      283.74      282.17     12.85 o
   3   5  16       34.54       52.46      6.91 o
   4   5  16      157.84      188.92     12.31 o
   5   5  16      601.91      613.37     19.08 o
   6   5  16      221.92      207.95     25.39 o
  -6   6  16      191.03      219.53     42.72 o
  -5   6  16      112.96      108.63     13.20 o
  -4   6  16      169.18      182.40     13.25 o
  -3   6  16       98.84       87.32      9.11 o
  -2   6  16       56.57       43.35      6.95 o
  -1   6  16       36.58       37.99      6.29 o
   0   6  16       19.67       13.50      6.07 o
   1   6  16      226.85      245.43      7.95 o
   2   6  16      705.48      702.16     13.92 o
   3   6  16       25.84       34.29     10.08 o
   4   6  16       27.17       39.59     12.24 o
   5   6  16       36.61       42.36     21.37 o
  -3   7  16      267.02      310.01     13.46 o
  -2   7  16      120.41      156.74      9.32 o
  -1   7  16       23.74       18.99      7.51 o
   0   7  16       10.39       19.77      7.34 o
   1   7  16        0.29       13.12      7.85 o
   2   7  16      188.76      188.28     12.07 o
   3   7  16      179.52      199.11     19.13 o
   4   7  16      576.61      634.98     49.16 o
  -1   8  16       63.65       78.80     20.06 o
   0   8  16       23.14       25.43     11.93 o
   1   8  16      155.02      111.34     30.70 o
  -8   1  17       25.65       17.52     16.22 o
  -7   1  17      940.80      928.38     14.24 o
  -6   1  17      149.32      150.36      7.56 o
  -5   1  17     1029.96     1050.67     13.32 o
  -4   1  17       18.85       14.40      4.91 o
  -3   1  17      818.70      763.15     14.08 o
  -2   1  17      327.65      310.98      6.41 o
  -1   1  17     1133.27     1079.75      9.46 o
   0   1  17       10.48       14.82      3.10 o
   1   1  17      529.17      463.35      6.51 o
   2   1  17       81.56      104.31      5.24 o
   3   1  17        6.08        2.31      4.57 o
   4   1  17       89.56       85.62      5.88 o
   5   1  17       37.84       41.67      6.22 o
   6   1  17       92.94      100.10      7.68 o
   7   1  17        2.74       14.29      8.76 o
  -8   2  17      192.40      178.21     24.86 o
  -7   2  17      218.80      239.92     11.23 o
  -6   2  17      359.61      352.09     11.01 o
  -5   2  17       83.88       88.30      6.39 o
  -4   2  17      172.80      170.81      6.51 o
  -3   2  17      421.10      392.32      7.87 o
  -2   2  17       26.82       24.61      4.02 o
  -1   2  17     1719.12     1617.92     12.70 o
   0   2  17     1036.29     1059.27     10.39 o
   1   2  17      423.88      422.39      6.88 o
   2   2  17      134.22      133.02      5.65 o
   3   2  17     1671.86     1604.39     16.86 o
   4   2  17      186.58      179.03      6.88 o
   5   2  17      964.46      972.93     13.27 o
   6   2  17      184.99      188.10     10.91 o
   7   2  17        0.91       31.07     11.65 o
  -7   3  17       50.85       71.62     11.83 o
  -6   3  17      173.87      159.92     11.17 o
  -5   3  17       93.41       98.05      9.22 o
  -4   3  17      843.31      777.89     12.78 o
  -3   3  17     1815.95     1679.86     17.21 o
  -2   3  17       38.99       46.20      4.67 o
  -1   3  17       30.34       30.94      4.37 o
   0   3  17       48.93       43.05      4.42 o
   1   3  17      128.60      110.31      5.10 o
   2   3  17      328.01      313.02      9.43 o
   3   3  17      349.62      342.40      9.94 o
   4   3  17      117.94      117.58      7.32 o
   5   3  17      268.52      247.57      9.81 o
   6   3  17       24.52       21.79     10.53 o
   7   3  17        3.34       45.95     25.84 o
  -7   4  17      109.37      105.72     21.71 o
  -6   4  17        8.14        7.18     10.64 o
  -5   4  17      377.58      368.73     13.42 o
  -4   4  17      103.41      125.25     10.61 o
  -3   4  17      516.48      552.00     12.48 o
  -2   4  17     1671.23     1479.12     16.40 o
  -1   4  17      566.15      542.26      9.30 o
   0   4  17      125.40      138.83      5.86 o
   1   4  17     3120.43     2975.37     22.41 o
   2   4  17      407.66      396.14     10.72 o
   3   4  17      968.71      999.58     16.09 o
   4   4  17      143.76      154.33      8.38 o
   5   4  17     1086.84     1099.01     30.38 o
   6   4  17      395.52      398.31     17.11 o
  -6   5  17       62.43       53.92     13.65 o
  -5   5  17      172.73      186.99     13.32 o
  -4   5  17        5.05        5.04      9.92 o
  -3   5  17       16.00       24.15      6.41 o
  -2   5  17      148.72      168.12      7.69 o
  -1   5  17       12.72       -0.97      5.23 o
   0   5  17     1333.47     1193.90     13.49 o
   1   5  17        0.73        2.16      5.35 o
   2   5  17       53.57       61.13      7.41 o
   3   5  17       28.48       34.96      7.60 o
   4   5  17      146.96      180.40     12.75 o
   5   5  17      126.24      123.33     13.42 o
  -5   6  17        3.88        2.89     12.75 o
  -4   6  17       90.17       92.77     12.50 o
  -3   6  17       16.75       25.22      8.81 o
  -2   6  17        3.99       16.56      6.99 o
  -1   6  17      393.82      412.48     10.67 o
   0   6  17       90.03       98.24      6.87 o
   1   6  17     1595.77     1614.30     17.69 o
   2   6  17        3.38        6.03      7.82 o
   3   6  17      137.83      176.88     11.95 o
   4   6  17      122.46      114.63     13.43 o
   5   6  17      623.76      686.59     33.86 o
  -3   7  17      186.26      186.22     12.29 o
  -2   7  17      218.57      221.22     10.26 o
  -1   7  17       80.15       88.60      8.20 o
   0   7  17      246.31      248.44     11.37 o
   1   7  17      320.06      316.43     11.73 o
   2   7  17      235.79      250.46     11.81 o
   3   7  17        0.05       14.92     15.07 o
  -1   8  17        8.27       28.08     32.20 o
   0   8  17        6.54       -3.71     12.25 o
   1   8  17      104.39      103.57     31.26 o
  -8   0  18        0.98       14.04     35.53 o
  -7   0  18       34.65       21.82     11.62 o
  -6   0  18        0.08       -0.88     10.74 o
  -5   0  18     6473.02     6498.72     68.95 o
  -4   0  18       25.26       19.35      7.48 o
  -3   0  18     3507.71     3563.53     44.79 o
  -2   0  18      288.75      326.21     11.61 o
  -1   0  18     2896.62     2802.69     26.44 o
   0   0  18       68.91       83.64      4.96 o
   1   0  18      368.92      363.41      9.05 o
   2   0  18      569.59      579.26     13.13 o
   3   0  18     1318.91     1281.54     19.74 o
   4   0  18      109.49      126.41      9.17 o
   5   0  18     1849.32     1801.52     25.78 o
   6   0  18      565.04      573.72     17.12 o
   7   0  18        2.16        4.19     13.28 o
  -8   1  18      161.35      188.60     23.39 o
  -7   1  18     1094.86     1119.85     15.70 o
  -6   1  18        6.70        5.27      6.87 o
  -5   1  18       12.33       21.11      5.98 o
  -4   1  18        0.62       -1.16      5.15 o
  -3   1  18     1929.11     1870.13     17.14 o
  -2   1  18        4.67       10.02      3.73 o
  -1   1  18     7351.51     7300.49     40.04 o
   0   1  18       32.92       34.68      3.58 o
   1   1  18     1406.83     1323.99     11.23 o
   2   1  18      259.38      275.21      7.32 o
   3   1  18      224.71      227.97      6.95 o
   4   1  18      548.77      525.27     12.14 o
   5   1  18      532.19      538.09     10.94 o
   6   1  18        1.52        6.54      7.29 o
   7   1  18       43.49       49.50      9.36 o
  -8   2  18       37.69       50.10     23.67 o
  -7   2  18       35.06       30.48      9.94 o
  -6   2  18      407.29      401.29     10.16 o
  -5   2  18       40.79       37.53      6.21 o
  -4   2  18       18.24       20.23      5.64 o
  -3   2  18      318.85      311.35      8.77 o
  -2   2  18      959.62      958.72     10.44 o
  -1   2  18     1603.69     1514.79     12.51 o
   0   2  18      353.15      348.45      7.88 o
   1   2  18     4694.53     4558.57     32.44 o
   2   2  18      198.70      198.55      6.55 o
   3   2  18      525.93      520.27     10.37 o
   4   2  18        4.23       12.51      6.07 o
   5   2  18       81.79       89.15      8.29 o
   6   2  18      213.88      209.28      9.31 o
   7   2  18      630.25      634.63     20.74 o
  -7   3  18       40.37       39.00     12.08 o
  -6   3  18       24.08       26.89     10.25 o
  -5   3  18     1485.98     1477.50     37.90 o
  -4   3  18     1801.03     1680.07     19.34 o
  -3   3  18     1922.62     1850.99     18.65 o
  -2   3  18       11.16       21.24      6.26 o
  -1   3  18      895.96      857.41     10.66 o
   0   3  18     2197.20     2093.79     18.19 o
   1   3  18       67.95       71.91      5.29 o
   2   3  18       15.70       11.51      7.76 o
   3   3  18     2651.71     2616.24     36.91 o
   4   3  18      811.79      793.95     13.73 o
   5   3  18      130.51      129.91      8.39 o
   6   3  18        3.50       34.83     10.96 o
   7   3  18        1.52       28.46     37.43 o
  -7   4  18      194.50      222.46     31.28 o
  -6   4  18      103.83      103.34     11.76 o
  -5   4  18        3.56       -3.03      9.56 o
  -4   4  18      129.25      142.56      8.17 o
  -3   4  18      220.60      230.86      8.97 o
  -2   4  18     3177.94     2974.14     25.98 o
  -1   4  18       96.81      105.54      6.93 o
   0   4  18      217.37      202.93      6.60 o
   1   4  18       54.63       53.58      5.59 o
   2   4  18       20.66       18.00      6.91 o
   3   4  18       80.30       84.12      7.97 o
   4   4  18        1.69       -0.02      7.65 o
   5   4  18      235.23      266.50     14.23 o
   6   4  18       18.73       11.70     13.05 o
  -6   5  18      233.18      208.37     40.49 o
  -5   5  18      111.61      119.71     12.91 o
  -4   5  18      265.43      243.75     14.12 o
  -3   5  18     1355.14     1374.78     16.83 o
  -2   5  18      100.58       83.83      9.09 o
  -1   5  18     1979.89     1980.92     18.17 o
   0   5  18      401.38      381.12      9.10 o
   1   5  18     1839.31     1815.87     18.32 o
   2   5  18       97.64       99.40      8.17 o
   3   5  18     1276.30     1248.45     18.95 o
   4   5  18       46.84       53.87     12.10 o
   5   5  18       18.62       27.20     17.40 o
  -5   6  18       24.12       37.15     37.05 o
  -4   6  18       25.09       31.34     12.43 o
  -3   6  18       35.80       62.24      9.49 o
  -2   6  18       10.22       10.64      7.71 o
  -1   6  18        0.73       10.04      6.48 o
   0   6  18        0.42        7.99      6.54 o
   1   6  18       59.75       79.01      8.00 o
   2   6  18      434.98      428.29     12.54 o
   3   6  18        8.21        0.20      8.06 o
   4   6  18      608.19      683.58     22.24 o
   5   6  18       72.93       89.46     23.81 o
  -3   7  18      649.76      674.79     19.63 o
  -2   7  18        7.47        6.17      8.78 o
  -1   7  18      428.30      415.99     13.12 o
   0   7  18       62.92       73.32      8.41 o
   1   7  18      250.02      287.33     11.87 o
   2   7  18      253.00      251.40     12.28 o
   3   7  18      411.26      420.91     38.34 o
   0   8  18      105.66      117.72     15.25 o
   1   8  18      177.78      172.68     34.08 o
  -7   1  19      201.08      189.54      9.45 o
  -6   1  19      663.41      683.78     12.85 o
  -5   1  19     1974.92     2019.88     19.53 o
  -4   1  19      166.73      180.39      7.95 o
  -3   1  19        6.18        7.33      4.99 o
  -2   1  19      222.94      212.51      6.97 o
  -1   1  19     9684.31     9631.58     54.16 o
   0   1  19      906.67      916.33      9.29 o
   1   1  19     2076.83     2039.98     17.68 o
   2   1  19      138.95      141.78      5.99 o
   3   1  19      991.09      926.58     12.23 o
   4   1  19      107.47      105.83      6.66 o
   5   1  19     1596.69     1574.09     25.25 o
   6   1  19        5.83        0.40      8.64 o
   7   1  19      228.18      213.78     14.60 o
  -7   2  19        3.60       10.82     10.09 o
  -6   2  19      310.67      301.80      9.54 o
  -5   2  19      467.54      463.50     10.66 o
  -4   2  19      626.02      615.64     11.68 o
  -3   2  19      322.61      320.79      8.98 o
  -2   2  19      305.19      312.42      7.21 o
  -1   2  19      321.93      332.47      8.07 o
   0   2  19      173.73      172.00      6.17 o
   1   2  19     4801.89     4702.96     31.25 o
   2   2  19      532.41      491.73      9.55 o
   3   2  19      597.61      569.70     11.17 o
   4   2  19      217.74      205.26      8.33 o
   5   2  19       31.91       22.50      7.48 o
   6   2  19      104.19       86.44      8.87 o
   7   2  19       28.60       11.33     25.21 o
  -7   3  19       21.43       45.28     22.50 o
  -6   3  19      376.59      385.45     14.79 o
  -5   3  19      171.00      174.95     15.11 o
  -4   3  19       11.56       21.90      7.98 o
  -3   3  19      601.75      597.25     11.32 o
  -2   3  19      796.70      747.19     11.98 o
  -1   3  19       71.41       74.21      5.31 o
   0   3  19      443.26      408.52      8.42 o
   1   3  19      567.79      519.13     11.33 o
   2   3  19      115.57      101.27      7.20 o
   3   3  19     3065.96     2994.06     28.53 o
   4   3  19      189.16      191.03      8.81 o
   5   3  19      156.39      165.21      9.28 o
   6   3  19        0.23       -2.06     11.46 o
   7   3  19      125.45      175.58     39.99 o
  -6   4  19        6.62       -6.78     11.65 o
  -5   4  19      482.49      481.11     17.35 o
  -4   4  19      753.74      689.10     18.07 o
  -3   4  19     1593.17     1557.06     19.05 o
  -2   4  19       19.52       34.18      6.42 o
  -1   4  19       30.65       36.78      5.46 o
   0   4  19      339.96      330.50      8.18 o
   1   4  19       59.73       65.71      6.55 o
   2   4  19       30.55       12.42      7.05 o
   3   4  19      191.05      196.08      9.79 o
   4   4  19       85.30       77.64      9.41 o
   5   4  19      126.30      125.35     18.96 o
   6   4  19       19.93       21.81     17.48 o
  -6   5  19       23.96       -4.60     38.02 o
  -5   5  19       57.37       67.84     12.93 o
  -4   5  19        8.75       16.03     11.22 o
  -3   5  19      212.24      238.95     10.49 o
  -2   5  19      512.23      453.65     15.42 o
  -1   5  19       37.48       34.23      6.23 o
   0   5  19      171.32      190.94      7.35 o
   1   5  19      675.18      694.06     12.96 o
   2   5  19      872.19      829.37     15.18 o
   3   5  19        3.00        0.99      8.41 o
   4   5  19        7.75        4.02     12.07 o
   5   5  19        0.30        5.42     13.81 o
  -5   6  19      217.93      268.89     43.09 o
  -4   6  19        6.57       -1.41     12.59 o
  -3   6  19      185.27      194.76      9.24 o
  -2   6  19       86.57       98.44      8.79 o
  -1   6  19     1496.56     1546.01     18.16 o
   0   6  19     1240.42     1144.99     14.91 o
   1   6  19      114.14      121.62      8.76 o
   2   6  19       37.44       36.90      8.91 o
   3   6  19       38.86       45.85     16.18 o
   4   6  19      130.96      153.07     17.40 o
  -3   7  19      258.96      293.53     33.83 o
  -2   7  19       65.40       45.07      9.65 o
  -1   7  19      184.49      195.58     11.02 o
   0   7  19       35.47       57.70     10.71 o
   1   7  19       38.19       50.86     10.17 o
   2   7  19      238.17      229.45     12.99 o
   3   7  19      140.14      181.61     34.57 o
  -7   0  20       57.62       38.92     12.51 o
  -6   0  20      719.78      708.45     18.88 o
  -5   0  20      156.69      165.16     12.10 o
  -4   0  20     2338.13     2205.72     28.60 o
  -3   0  20    17852.93    17645.21    150.13 o
  -2   0  20     2222.38     2086.93     23.37 o
  -1   0  20       95.32      114.18      7.47 o
   0   0  20        0.26        2.93      5.97 o
   1   0  20     1948.76     1829.47     24.05 o
   2   0  20      443.24      412.08     14.85 o
   3   0  20     1271.43     1205.80     20.05 o
   4   0  20     3398.42     3282.75     37.58 o
   5   0  20      378.98      386.02     15.07 o
   6   0  20      126.57      119.73     12.46 o
   7   0  20      191.24      190.05     22.55 o
  -7   1  20      387.81      399.53     11.99 o
  -6   1  20      493.38      463.53     11.75 o
  -5   1  20     2346.95     2375.77     22.02 o
  -4   1  20      837.78      809.72     15.15 o
  -3   1  20        1.95       11.70      5.41 o
  -2   1  20      362.26      348.63     10.52 o
  -1   1  20     1569.60     1597.48     14.12 o
   0   1  20     2445.05     2389.07     16.32 o
   1   1  20     1796.10     1709.92     17.57 o
   2   1  20     1111.07      999.12     13.45 o
   3   1  20      126.46      134.93      6.57 o
   4   1  20      188.21      178.07      7.59 o
   5   1  20      180.35      187.82      8.44 o
   6   1  20      483.84      497.04     12.32 o
   7   1  20       33.11       53.77     14.55 o
  -7   2  20     1857.74     1860.40     27.81 o
  -6   2  20       57.94       66.04      9.33 o
  -5   2  20      838.36      863.89     21.75 o
  -4   2  20       17.17       15.88      6.61 o
  -3   2  20      468.71      464.22     11.35 o
  -2   2  20     1013.95      939.08     11.54 o
  -1   2  20     1561.04     1483.22     14.40 o
   0   2  20      493.29      476.37      8.38 o
   1   2  20     4742.42     4621.17     35.61 o
   2   2  20     1585.37     1462.47     16.60 o
   3   2  20        0.16       -2.06      6.06 o
   4   2  20       56.98       68.27      8.22 o
   5   2  20       62.36       74.18      8.15 o
   6   2  20        0.21       -0.52      8.64 o
   7   2  20        3.31      -24.01     37.36 o
  -6   3  20      183.99      198.92     18.64 o
  -5   3  20       79.16       72.84      8.28 o
  -4   3  20      564.43      562.63     17.95 o
  -3   3  20       19.91       35.68      6.88 o
  -2   3  20       60.05       51.89      6.28 o
  -1   3  20      264.66      270.30      7.82 o
   0   3  20        5.31       -4.49      4.89 o
   1   3  20      386.22      393.72     10.88 o
   2   3  20      287.75      288.92     11.41 o
   3   3  20     1109.23     1096.77     17.68 o
   4   3  20      533.03      511.23     14.75 o
   5   3  20     1386.97     1401.86     23.19 o
   6   3  20        4.18       -3.73     12.01 o
  -6   4  20      373.12      387.90     16.11 o
  -5   4  20       96.60       90.42     12.56 o
  -4   4  20      547.86      484.18     13.48 o
  -3   4  20       97.76       96.03      8.07 o
  -2   4  20        5.60       -3.87      6.38 o
  -1   4  20      332.04      329.80      9.50 o
   0   4  20       19.28       15.17      5.55 o
   1   4  20      724.48      693.29     13.71 o
   2   4  20       32.80       24.99      7.45 o
   3   4  20       66.32       59.49      8.61 o
   4   4  20       55.99       53.11      8.95 o
   5   4  20      935.97      943.34     22.58 o
   6   4  20      572.26      609.76     33.91 o
  -5   5  20      187.48      188.25     15.45 o
  -4   5  20        9.19       14.56     11.58 o
  -3   5  20      662.39      637.86     14.12 o
  -2   5  20      631.54      563.73     12.64 o
  -1   5  20      175.97      167.17      8.11 o
   0   5  20       54.21       51.13      7.53 o
   1   5  20      245.95      249.57     11.50 o
   2   5  20       15.75       15.82      8.27 o
   3   5  20     1606.52     1644.35     22.99 o
   4   5  20       10.19        4.31     13.46 o
   5   5  20       11.44       25.83     22.12 o
  -5   6  20       73.71      109.74     40.85 o
  -4   6  20       15.33       23.00     13.35 o
  -3   6  20      181.11      174.94     10.06 o
  -2   6  20       12.48       11.90      8.94 o
  -1   6  20      759.91      708.71     14.33 o
   0   6  20       82.44       75.66      7.70 o
   1   6  20       34.07       47.45      9.28 o
   2   6  20      124.23      128.62     10.15 o
   3   6  20      488.83      484.33     15.52 o
   4   6  20        0.08       -2.32     21.35 o
  -3   7  20      131.00      171.43     32.56 o
  -2   7  20      164.34      155.45     12.38 o
  -1   7  20       52.71       56.35     10.15 o
   0   7  20      104.25      102.46     10.05 o
   1   7  20       19.84       14.30     11.43 o
   2   7  20      123.01      110.65     14.90 o
   3   7  20      153.03      193.45     36.76 o
  -7   1  21      527.81      516.75     15.29 o
  -6   1  21       96.96      102.62      8.60 o
  -5   1  21      543.58      544.10     12.01 o
  -4   1  21       83.17       80.67      6.88 o
  -3   1  21     2213.70     2106.99     19.56 o
  -2   1  21      527.26      527.26      9.54 o
  -1   1  21      708.86      689.11      9.92 o
   0   1  21     1947.12     1957.93     20.90 o
   1   1  21      575.67      554.45     10.27 o
   2   1  21      378.66      331.96      9.33 o
   3   1  21       61.70       64.85      6.71 o
   4   1  21       76.90       87.98      7.13 o
   5   1  21       39.87       52.76      8.00 o
   6   1  21      381.77      379.48     11.71 o
   7   1  21       75.79      101.84     28.21 o
  -7   2  21       36.28       58.14     15.43 o
  -6   2  21       46.64       44.00      9.19 o
  -5   2  21      438.13      434.51     11.91 o
  -4   2  21      296.72      298.12      9.85 o
  -3   2  21      796.84      761.37     12.83 o
  -2   2  21       26.52       23.09      5.75 o
  -1   2  21      727.81      675.61     10.41 o
   0   2  21       96.37      146.26      5.74 o
   1   2  21      617.03      623.79     14.20 o
   2   2  21      768.83      710.34     12.19 o
   3   2  21     2097.98     2055.10     21.14 o
   4   2  21      615.41      601.93     12.67 o
   5   2  21       39.29       51.26      8.53 o
   6   2  21       58.94       57.30      9.98 o
  -6   3  21       90.64       81.35     12.33 o
  -5   3  21      703.82      734.87     14.76 o
  -4   3  21       25.07        6.08      7.71 o
  -3   3  21      535.23      505.66     13.38 o
  -2   3  21      728.37      693.29     12.32 o
  -1   3  21        5.23        5.96      5.86 o
   0   3  21       17.54       22.97      5.39 o
   1   3  21     1575.61     1566.09     19.28 o
   2   3  21     2001.99     1908.75     21.89 o
   3   3  21      688.24      659.29     14.88 o
   4   3  21      136.44      148.23      9.33 o
   5   3  21      299.99      279.88     11.57 o
   6   3  21       11.24       26.27     15.13 o
  -6   4  21      344.65      332.89     22.12 o
  -5   4  21       40.96       47.01     16.42 o
  -4   4  21      183.79      185.24     10.22 o
  -3   4  21       27.95       40.50      8.51 o
  -2   4  21        7.96       14.00      6.86 o
  -1   4  21     3169.30     3118.00     26.06 o
   0   4  21       45.69       53.37      6.15 o
   1   4  21       93.93       97.12      8.32 o
   2   4  21        3.28       15.59      7.77 o
   3   4  21       18.45       11.85      8.72 o
   4   4  21       67.65       60.13     10.82 o
   5   4  21      933.72      927.66     23.18 o
   6   4  21      158.98      196.32     30.16 o
  -5   5  21       74.63       78.61     14.27 o
  -4   5  21       21.59       12.11     14.77 o
  -3   5  21        0.14        7.41      8.53 o
  -2   5  21      725.78      643.31     15.84 o
  -1   5  21       17.59       18.00      7.07 o
   0   5  21      281.48      244.85      8.76 o
   1   5  21      494.25      487.92     13.71 o
   2   5  21       38.02       45.37      8.75 o
   3   5  21       35.25       46.59      9.77 o
   4   5  21      247.47      231.06     11.40 o
   5   5  21      123.41      143.34     36.76 o
  -4   6  21      119.07      120.12     25.52 o
  -3   6  21      148.61      152.83     11.03 o
  -2   6  21      252.06      264.96     18.00 o
  -1   6  21      303.12      301.28     12.00 o
   0   6  21      150.06      156.07      9.09 o
   1   6  21      142.94      153.09     10.62 o
   2   6  21      892.92      800.77     16.82 o
   3   6  21      858.32      869.16     21.61 o
   4   6  21       60.70       65.97     32.87 o
  -3   7  21      278.49      300.63     25.43 o
  -2   7  21      408.72      416.47     18.00 o
  -1   7  21      225.92      201.51     17.07 o
   0   7  21       56.16       65.99     10.17 o
   1   7  21       17.71       29.06     16.37 o
  -7   0  22        5.38        8.58     13.83 o
  -6   0  22      216.88      190.06     13.63 o
  -5   0  22     1976.39     1892.56     28.13 o
  -4   0  22     5763.96     5793.47     58.54 o
  -3   0  22      117.16      133.29     10.13 o
  -2   0  22     1887.19     1756.54     21.97 o
  -1   0  22       12.69        9.58      8.12 o
   0   0  22       99.88       96.03      8.02 o
   1   0  22     5541.19     5257.11     61.70 o
   2   0  22      155.00      129.78      9.35 o
   3   0  22      225.25      243.98     14.08 o
   4   0  22       56.26       48.16     11.80 o
   5   0  22      221.05      211.13     13.13 o
   6   0  22      167.24      174.61     14.23 o
   7   0  22      510.97      531.07     45.94 o
  -7   1  22      497.07      478.45     15.74 o
  -6   1  22       72.91       80.11      8.97 o
  -5   1  22       59.01       64.82      7.93 o
  -4   1  22      576.18      547.59     11.84 o
  -3   1  22      114.48      108.58      7.54 o
  -2   1  22     2468.53     2365.32     21.06 o
  -1   1  22      196.62      209.20      6.98 o
   0   1  22       77.99      100.84      6.34 o
   1   1  22        5.66       20.68      6.03 o
   2   1  22      576.94      522.84     11.38 o
   3   1  22     1876.66     1753.02     19.45 o
   4   1  22        1.27        5.65      7.42 o
   5   1  22       67.72       59.55      8.78 o
   6   1  22       26.42       20.44     10.94 o
  -6   2  22      458.94      484.04     14.03 o
  -5   2  22        0.67        0.26      8.76 o
  -4   2  22      162.59      159.28     12.43 o
  -3   2  22      868.31      845.06     13.74 o
  -2   2  22       13.50       15.74      6.14 o
  -1   2  22       45.55       74.07      6.68 o
   0   2  22     4101.59     3760.29     35.59 o
   1   2  22        5.14       21.68      6.40 o
   2   2  22      288.90      301.01     10.39 o
   3   2  22      339.07      350.78     10.37 o
   4   2  22        7.75        5.52      8.66 o
   5   2  22      327.56      338.25     12.34 o
   6   2  22       24.76       29.70     10.46 o
  -6   3  22       14.90        5.91     12.29 o
  -5   3  22       32.75       42.18      9.00 o
  -4   3  22       83.42       89.96      8.68 o
  -3   3  22      472.23      489.32     13.68 o
  -2   3  22      172.15      151.89      7.94 o
  -1   3  22     1994.91     1914.19     18.92 o
   0   3  22     1273.27     1266.15     15.09 o
   1   3  22        1.41        2.57      7.09 o
   2   3  22       69.92       74.32     10.05 o
   3   3  22      624.03      600.44     19.85 o
   4   3  22       24.99       40.64      8.64 o
   5   3  22      223.48      217.65     11.01 o
   6   3  22      824.37      824.25     47.04 o
  -6   4  22       38.05       53.93     28.55 o
  -5   4  22      114.20      131.89     14.08 o
  -4   4  22      125.07      126.47     10.10 o
  -3   4  22      583.15      562.76     14.80 o
  -2   4  22      431.40      473.66     13.78 o
  -1   4  22      310.53      325.33      9.34 o
   0   4  22      228.19      222.63      8.70 o
   1   4  22      113.41      100.80     11.42 o
   2   4  22      418.06      425.08     12.76 o
   3   4  22       56.28       51.69      9.59 o
   4   4  22     1154.23     1117.00     21.81 o
   5   4  22      305.54      309.47     16.89 o
  -5   5  22      806.85      950.48     59.38 o
  -4   5  22       18.26       43.44     13.00 o
  -3   5  22      191.45      210.35     11.49 o
  -2   5  22      256.53      251.51     10.06 o
  -1   5  22        3.43        4.20      7.77 o
   0   5  22        4.44       15.40      7.20 o
   1   5  22      468.50      464.16     14.10 o
   2   5  22      747.80      724.74     15.94 o
   3   5  22       77.34       88.89     10.74 o
   4   5  22      755.13      750.24     19.69 o
  -4   6  22        3.35       15.23     39.18 o
  -3   6  22      156.10      140.63     11.56 o
  -2   6  22      152.62      168.85     10.16 o
  -1   6  22        0.29       11.20      8.70 o
   0   6  22       27.73       25.37      8.47 o
   1   6  22      175.60      184.48     11.39 o
   2   6  22      106.62      123.12     11.02 o
   3   6  22       46.29       64.77     13.11 o
  -2   7  22      432.54      465.96     42.87 o
  -1   7  22      178.33      223.28     24.59 o
   0   7  22      605.34      611.49     26.27 o
   1   7  22      225.32      219.54     29.41 o
  -7   1  23       61.55       66.02     23.39 o
  -6   1  23      373.50      361.39     11.50 o
  -5   1  23      266.17      262.67      9.88 o
  -4   1  23        1.69        5.39      7.71 o
  -3   1  23        0.89        6.30      7.14 o
  -2   1  23     1469.31     1443.43     16.21 o
  -1   1  23     4388.76     4249.62     32.07 o
   0   1  23      598.55      628.05     12.51 o
   1   1  23       42.05       27.06      6.96 o
   2   1  23      116.01      117.40      7.58 o
   3   1  23      252.52      262.69     10.49 o
   4   1  23       74.84       60.28      8.28 o
   5   1  23        1.42       -8.76      8.76 o
   6   1  23      424.66      448.83     16.39 o
  -6   2  23       80.22       70.03     10.57 o
  -5   2  23       69.65       97.51     10.20 o
  -4   2  23      608.03      583.38     14.03 o
  -3   2  23      286.29      291.63     10.62 o
  -2   2  23      133.26      115.09      8.32 o
  -1   2  23      101.70       93.64      6.79 o
   0   2  23      120.49      135.23      8.39 o
   1   2  23     1855.90     1715.53     20.83 o
   2   2  23     2044.80     2003.41     25.10 o
   3   2  23       47.77       50.07      8.13 o
   4   2  23       14.57       23.34      8.66 o
   5   2  23      168.06      170.67     14.24 o
   6   2  23        7.92        8.38     11.54 o
  -6   3  23      237.08      235.01     18.58 o
  -5   3  23      321.20      309.63     12.34 o
  -4   3  23      182.04      186.34     10.42 o
  -3   3  23        0.96        7.50      8.74 o
  -2   3  23       74.48       90.37      8.41 o
  -1   3  23       40.74       32.93      6.72 o
   0   3  23      214.08      241.75      9.86 o
   1   3  23        7.62        6.13      7.54 o
   2   3  23      102.93       97.86      9.52 o
   3   3  23      374.29      350.92     13.06 o
   4   3  23     1159.31     1083.58     23.75 o
   5   3  23       21.71       24.56     10.35 o
   6   3  23        1.28       35.74     36.03 o
  -6   4  23      223.42      287.46     34.76 o
  -5   4  23       15.07        7.51     13.69 o
  -4   4  23      120.36      128.02     14.38 o
  -3   4  23      161.74      147.58     10.61 o
  -2   4  23      889.84      855.72     14.82 o
  -1   4  23       60.08       67.72      7.53 o
   0   4  23     1186.98     1192.46     16.92 o
   1   4  23      111.54      102.60     13.12 o
   2   4  23      102.90      121.10      9.67 o
   3   4  23      170.22      176.88     11.34 o
   4   4  23       87.51      100.58     11.22 o
   5   4  23      605.94      574.11     23.14 o
  -4   5  23        0.37        0.20     10.77 o
  -3   5  23      105.08      121.94     14.16 o
  -2   5  23       12.85       23.73      8.45 o
  -1   5  23      152.49      162.91      9.56 o
   0   5  23       18.22       11.99      9.26 o
   1   5  23      236.59      264.50     11.66 o
   2   5  23        1.83       16.23      9.73 o
   3   5  23      172.59      163.66     12.09 o
   4   5  23       13.84       27.63     11.69 o
  -3   6  23      172.65      193.30     12.71 o
  -2   6  23      644.22      669.52     15.52 o
  -1   6  23      433.01      446.68     13.13 o
   0   6  23      664.86      682.44     25.48 o
   1   6  23       88.35       86.36     11.10 o
   2   6  23      571.54      571.63     19.37 o
   3   6  23      195.26      191.89     35.27 o
  -1   7  23      167.82      142.10     21.35 o
   0   7  23        4.86      -27.69     36.05 o
  -7   0  24      232.81      254.59     32.83 o
  -6   0  24       15.17       20.48     13.44 o
  -5   0  24      119.26      103.89     12.58 o
  -4   0  24      104.56      122.47     11.85 o
  -3   0  24      744.69      656.07     17.41 o
  -2   0  24      341.06      326.72     15.45 o
  -1   0  24       20.68       21.92     12.61 o
   0   0  24      208.51      186.37     33.59 o
   1   0  24      412.39      400.70     17.35 o
   2   0  24     1927.41     1956.36     43.09 o
   3   0  24     1887.39     1706.16     42.83 o
   4   0  24       57.38       75.37     11.25 o
   5   0  24       32.89       37.32     12.60 o
   6   0  24      317.23      336.41     30.91 o
  -7   1  24       82.54       63.78     24.61 o
  -6   1  24       59.09       81.81     11.33 o
  -5   1  24       45.43       71.25      9.56 o
  -4   1  24      192.13      211.59     10.00 o
  -3   1  24       39.43       31.52      7.70 o
  -2   1  24      265.63      292.97     10.09 o
  -1   1  24       39.00       54.20      8.11 o
   0   1  24        3.58        9.48      7.99 o
   1   1  24      593.63      506.52     19.56 o
   2   1  24       89.33       95.24      7.77 o
   3   1  24       47.28       52.96      7.76 o
   4   1  24       29.09       53.00     12.23 o
   5   1  24      524.84      533.27     14.38 o
   6   1  24      384.46      352.08     23.88 o
  -6   2  24       30.74       28.97     14.82 o
  -5   2  24      101.35      102.13     10.42 o
  -4   2  24       27.93       35.93      8.98 o
  -3   2  24      888.79      864.74     15.85 o
  -2   2  24      753.48      789.93     15.93 o
  -1   2  24      129.14      119.48      7.47 o
   0   2  24      208.64      188.68     10.61 o
   1   2  24      241.44      248.13     10.11 o
   2   2  24      928.76      856.73     17.05 o
   3   2  24       28.10       29.10      8.42 o
   4   2  24     1368.20     1347.14     30.95 o
   5   2  24       55.44       58.99     10.34 o
   6   2  24      228.93      207.96     39.13 o
  -6   3  24      177.15      170.03     30.25 o
  -5   3  24      118.16      122.05     10.66 o
  -4   3  24       51.34       44.43     10.28 o
  -3   3  24        2.72       10.78     11.15 o
  -2   3  24      807.23      788.84     15.40 o
  -1   3  24      365.75      356.72     10.20 o
   0   3  24      289.25      335.58     17.97 o
   1   3  24        0.56       -7.19      8.17 o
   2   3  24      159.67      153.23     10.53 o
   3   3  24      100.24       69.39     10.00 o
   4   3  24      159.66      166.28     11.67 o
   5   3  24      103.18      104.20     11.05 o
  -5   4  24       23.91       14.01     10.53 o
  -4   4  24       15.23       28.75     10.44 o
  -3   4  24       47.73       30.36     10.12 o
  -2   4  24        0.47       -1.10      8.09 o
  -1   4  24      318.51      308.50     10.43 o
   0   4  24      765.44      689.43     15.59 o
   1   4  24       86.52       82.77      9.57 o
   2   4  24        7.65       14.80      9.92 o
   3   4  24       42.16       45.57     11.63 o
   4   4  24       88.93       86.55     11.59 o
   5   4  24      126.27      151.68     19.78 o
  -4   5  24     1444.32     1542.33     50.27 o
  -3   5  24      109.89      101.65     11.43 o
  -2   5  24       86.38       97.66      9.66 o
  -1   5  24       10.94       10.29      8.74 o
   0   5  24      701.86      687.81     18.05 o
   1   5  24      324.77      376.36     13.55 o
   2   5  24       81.72       63.99     14.68 o
   3   5  24      752.75      699.80     18.46 o
   4   5  24       57.80       41.96     18.18 o
  -3   6  24      214.00      192.20     26.74 o
  -2   6  24        0.91        5.35      9.90 o
  -1   6  24      130.06      162.43     15.03 o
   0   6  24        3.19       14.30     11.83 o
   1   6  24      318.71      283.80     13.36 o
   2   6  24        5.69      -13.55     16.65 o
   0   7  24      118.88      174.01     38.75 o
  -6   1  25      327.22      316.95     13.11 o
  -5   1  25      464.47      470.27     13.89 o
  -4   1  25      185.35      184.69     10.16 o
  -3   1  25        9.96        4.36      8.02 o
  -2   1  25     1322.58     1357.83     19.54 o
  -1   1  25       27.46       33.68      8.31 o
   0   1  25      451.63      474.84     13.46 o
   1   1  25        0.75       13.81      9.06 o
   2   1  25      725.77      621.99     14.50 o
   3   1  25        1.46       14.22      7.96 o
   4   1  25      405.27      388.91     16.09 o
   5   1  25       20.41       15.45      9.78 o
   6   1  25       97.59      126.23     43.25 o
  -6   2  25      561.72      571.38     19.25 o
  -5   2  25        3.28       -5.13     10.21 o
  -4   2  25       11.99       11.20      9.48 o
  -3   2  25      702.32      732.51     15.49 o
  -2   2  25        1.50        8.52      8.50 o
  -1   2  25       11.31       24.25      7.83 o
   0   2  25        2.64        3.96      8.84 o
   1   2  25      164.56      191.61     12.57 o
   2   2  25      394.65      417.66     20.72 o
   3   2  25        4.11       -4.17      8.70 o
   4   2  25      203.75      231.95     11.60 o
   5   2  25      174.93      168.40     11.82 o
  -6   3  25       12.23       12.02     29.55 o
  -5   3  25      184.27      155.31     11.55 o
  -4   3  25      688.00      737.20     21.58 o
  -3   3  25       13.39       27.84      9.95 o
  -2   3  25      345.06      319.36     12.93 o
  -1   3  25      233.14      249.29      9.37 o
   0   3  25      406.48      390.21     13.86 o
   1   3  25      157.92      171.08     12.93 o
   2   3  25      591.14      564.76     15.97 o
   3   3  25      539.10      537.50     15.97 o
   4   3  25       71.25       77.48     11.41 o
   5   3  25       21.63        8.84     16.20 o
  -5   4  25       11.39       -9.21     17.05 o
  -4   4  25        1.50        4.84     10.89 o
  -3   4  25        1.40       -0.81     10.56 o
  -2   4  25      200.44      207.58     11.15 o
  -1   4  25      447.88      459.41     13.94 o
   0   4  25      102.92       92.15     10.95 o
   1   4  25        4.42       13.99      9.45 o
   2   4  25      288.92      317.73     13.57 o
   3   4  25       46.89       63.21     11.37 o
   4   4  25      538.82      540.30     19.13 o
  -4   5  25        0.23        2.21     15.90 o
  -3   5  25      196.42      195.22     12.92 o
  -2   5  25       51.99       94.38      9.95 o
  -1   5  25       36.19       44.94     10.27 o
   0   5  25      216.59      234.94     13.30 o
   1   5  25      132.78      121.99     11.38 o
   2   5  25      240.16      245.97     18.59 o
   3   5  25      130.41      140.33     14.54 o
  -2   6  25       29.45       29.22     11.86 o
  -1   6  25       36.89       29.98     10.95 o
   0   6  25      802.04      800.64     20.90 o
   1   6  25      351.06      366.04     18.48 o
   2   6  25       47.68       65.52     29.08 o
  -6   0  26     1525.54     1550.41     29.89 o
  -5   0  26       30.58       26.42     19.31 o
  -4   0  26        5.78       22.48     14.61 o
  -3   0  26       74.12       73.84     14.07 o
  -2   0  26      356.01      362.35     17.48 o
  -1   0  26       17.32       22.39     10.84 o
   0   0  26     3910.31     3802.65     62.48 o
   1   0  26      946.24      921.27     23.75 o
   2   0  26       20.63       11.87     12.26 o
   3   0  26      957.92      954.40     25.15 o
   4   0  26        9.15       -2.70     13.99 o
   5   0  26        0.09       -4.99     15.74 o
  -6   1  26       11.17        4.43     15.38 o
  -5   1  26       54.75       77.59     10.64 o
  -4   1  26      677.45      641.92     15.06 o
  -3   1  26        9.06       -4.11      8.56 o
  -2   1  26     1824.67     1911.44     23.65 o
  -1   1  26       66.92       80.91      8.53 o
   0   1  26      486.98      461.69     13.94 o
   1   1  26      197.00      190.27     11.47 o
   2   1  26       92.40      130.49      9.75 o
   3   1  26      266.12      280.78     13.67 o
   4   1  26       90.93      139.07     10.63 o
   5   1  26        4.71        6.66     10.34 o
  -5   2  26       72.30       72.80     11.39 o
  -4   2  26      555.89      549.11     15.18 o
  -3   2  26      345.29      368.82     13.24 o
  -2   2  26      520.36      534.18     16.45 o
  -1   2  26      112.03      139.60     11.12 o
   0   2  26        7.65       31.50      9.71 o
   1   2  26       98.40      107.47     12.06 o
   2   2  26      175.11      139.60     11.04 o
   3   2  26      161.66      162.32     11.73 o
   4   2  26      193.90      193.41     15.59 o
   5   2  26      384.10      417.69     18.50 o
  -5   3  26       23.76       24.88     11.09 o
  -4   3  26        2.40        3.30     11.07 o
  -3   3  26      172.66      177.18     13.48 o
  -2   3  26      568.04      545.66     15.07 o
  -1   3  26      865.05      943.28     19.37 o
   0   3  26       40.84       52.45     10.33 o
   1   3  26      194.45      172.37     11.91 o
   2   3  26     1273.67     1225.49     25.13 o
   3   3  26      500.96      468.50     15.64 o
   4   3  26     1299.24     1289.09     33.15 o
   5   3  26       31.70       17.42     28.11 o
  -5   4  26      103.70      106.19     19.57 o
  -4   4  26      136.84      123.49     12.35 o
  -3   4  26      373.70      431.29     16.08 o
  -2   4  26       54.63       46.03     10.44 o
  -1   4  26      582.45      572.09     17.61 o
   0   4  26       27.69       13.15     15.45 o
   1   4  26     1038.76     1089.38     21.66 o
   2   4  26      692.75      741.26     18.72 o
   3   4  26      243.20      268.15     13.93 o
   4   4  26       19.57        1.93     26.22 o
  -3   5  26       43.08       41.54     12.06 o
  -2   5  26      354.04      353.70     12.72 o
  -1   5  26      623.23      640.05     16.78 o
   0   5  26     1227.30     1261.59     23.49 o
   1   5  26      624.97      670.56     17.78 o
   2   5  26      551.60      559.47     18.53 o
   3   5  26       86.38      116.49     29.16 o
  -2   6  26       24.70       50.51     13.35 o
  -1   6  26       87.63       90.59     13.19 o
   0   6  26       16.83       30.36     24.75 o
   1   6  26      359.28      339.68     35.13 o
  -6   1  27        2.23        3.69     22.75 o
  -5   1  27       56.64       47.96     11.00 o
  -4   1  27       20.87       11.65     12.38 o
  -3   1  27      233.87      226.29     12.05 o
  -2   1  27      139.16      188.31     11.08 o
  -1   1  27      794.90      832.79     17.14 o
   0   1  27      222.08      229.65     14.07 o
   1   1  27      481.04      473.77     16.17 o
   2   1  27      130.54      107.05     11.27 o
   3   1  27      119.82       99.72     11.61 o
   4   1  27     1224.63     1125.27     20.50 o
   5   1  27      217.87      225.71     19.39 o
  -5   2  27      439.36      474.98     16.15 o
  -4   2  27      173.17      170.25     11.85 o
  -3   2  27      334.66      337.83     17.47 o
  -2   2  27       39.33       36.13     15.60 o
  -1   2  27      109.28      107.28     11.43 o
   0   2  27     2292.15     2253.49     47.35 o
   1   2  27        0.25      -13.99     14.56 o
   2   2  27      101.64       62.57     12.33 o
   3   2  27      307.96      303.96     14.29 o
   4   2  27        0.05       13.02     10.93 o
   5   2  27        1.02       30.89     19.80 o
  -5   3  27       92.04       88.64     19.30 o
  -4   3  27       60.96       83.68     12.26 o
  -3   3  27     1135.47     1193.43     24.92 o
  -2   3  27      401.25      381.69     13.49 o
  -1   3  27       95.59      117.03     11.71 o
   0   3  27      367.22      318.08     13.81 o
   1   3  27      364.16      353.21     18.33 o
   2   3  27      308.91      321.02     14.26 o
   3   3  27       11.81       23.17     11.50 o
   4   3  27      163.80      184.90     13.74 o
  -4   4  27     1258.10     1204.78     29.43 o
  -3   4  27       10.62        5.67     11.79 o
  -2   4  27      166.22      195.57     12.09 o
  -1   4  27        1.38       22.06     11.69 o
   0   4  27      237.78      250.07     13.98 o
   1   4  27      682.05      702.55     22.49 o
   2   4  27     1270.92     1262.84     23.32 o
   3   4  27        0.18       -1.72     12.31 o
  -3   5  27        0.48      -14.02     16.30 o
  -2   5  27       39.04       39.17     11.67 o
  -1   5  27       32.98       42.75     15.28 o
   0   5  27      373.87      435.07     18.56 o
   1   5  27        0.21        8.96     13.01 o
   2   5  27       77.28       25.33     18.42 o
  -5   0  28      740.64      767.67     28.16 o
  -4   0  28      707.90      685.07     25.54 o
  -3   0  28      152.14      139.35     16.26 o
  -2   0  28      350.92      430.88     22.46 o
  -1   0  28      619.18      615.10     28.97 o
   0   0  28       90.36      101.02     18.55 o
   1   0  28      630.86      618.55     29.21 o
   2   0  28      230.59      253.85     16.83 o
   3   0  28      724.11      763.59     34.47 o
   4   0  28      568.57      529.35     24.15 o
   5   0  28       88.56      110.17     36.90 o
  -5   1  28       60.48       51.12     11.58 o
  -4   1  28        0.07        2.65     10.38 o
  -3   1  28        4.13        2.51     10.73 o
  -2   1  28      213.83      212.06     17.66 o
  -1   1  28     1360.03     1346.46     23.16 o
   0   1  28       27.50       18.15     17.28 o
   1   1  28      151.59      176.35     12.31 o
   2   1  28       65.51       62.48     11.43 o
   3   1  28        0.52       -5.13     11.63 o
   4   1  28      115.41      111.91     12.21 o
   5   1  28      490.17      522.09     47.19 o
  -5   2  28      267.50      325.21     33.42 o
  -4   2  28       33.30       57.00     13.99 o
  -3   2  28      703.28      677.34     20.23 o
  -2   2  28        0.83       -3.78     12.92 o
  -1   2  28       83.31       81.65     15.47 o
   0   2  28      374.72      405.57     15.04 o
   1   2  28      152.92      146.60     13.79 o
   2   2  28      444.66      446.58     17.74 o
   3   2  28      294.80      271.95     15.97 o
   4   2  28       74.51       79.89     11.92 o
  -4   3  28     1023.42     1037.07     39.29 o
  -3   3  28       78.48       84.39     12.27 o
  -2   3  28        9.53       31.69     13.53 o
  -1   3  28      290.83      349.31     19.45 o
   0   3  28      119.53      117.80     14.00 o
   1   3  28      415.48      442.86     18.14 o
   2   3  28      324.01      337.61     16.93 o
   3   3  28      270.06      271.29     14.51 o
   4   3  28       82.14       31.90     29.49 o
  -4   4  28       62.27       92.40     26.22 o
  -3   4  28        9.27       39.03     15.16 o
  -2   4  28      846.16      826.32     18.76 o
  -1   4  28       33.39       31.77     13.66 o
   0   4  28      371.68      393.54     16.15 o
   1   4  28      219.09      244.38     14.82 o
   2   4  28        6.30        8.78     12.52 o
   3   4  28       61.21       73.48     28.69 o
  -3   5  28      386.13      404.11     42.35 o
  -2   5  28      491.64      524.74     23.87 o
  -1   5  28      169.40      168.42     16.02 o
   0   5  28      342.69      386.35     18.02 o
   1   5  28      137.93       83.14     23.56 o
   2   5  28      619.41      627.39     43.37 o
  -5   1  29        5.59       -0.28     15.20 o
  -4   1  29      580.73      602.22     18.00 o
  -3   1  29        2.73      -11.31     11.31 o
  -2   1  29        1.16        9.33     12.16 o
  -1   1  29      320.32      351.73     18.35 o
   0   1  29        1.88        7.29     13.24 o
   1   1  29      221.27      241.04     13.57 o
   2   1  29      459.18      455.26     22.37 o
   3   1  29      563.72      535.16     16.67 o
   4   1  29       14.38       16.90     12.94 o
  -5   2  29      324.11      326.36     24.57 o
  -4   2  29      138.60      142.56     12.88 o
  -3   2  29      171.15      222.49     25.49 o
  -2   2  29      485.04      468.67     19.84 o
  -1   2  29      158.89      146.18     17.30 o
   0   2  29      832.41      772.71     27.20 o
   1   2  29      255.04      338.51     16.67 o
   2   2  29      109.09       88.12     14.18 o
   3   2  29       17.24       23.76     13.90 o
  -4   3  29      233.47      225.37     19.72 o
  -3   3  29       59.47       51.84     12.81 o
  -2   3  29       18.29       43.38     26.87 o
  -1   3  29       88.29      114.98     20.30 o
   0   3  29      562.13      592.39     18.73 o
   1   3  29      395.45      400.27     18.29 o
   2   3  29      202.53      203.39     18.27 o
   3   3  29      152.31      145.26     15.98 o
   4   3  29       27.24       73.10     31.57 o
  -3   4  29      237.43      256.56     45.03 o
  -2   4  29      436.44      471.33     23.58 o
  -1   4  29      180.05      177.32     23.28 o
   0   4  29       45.79       69.15     13.57 o
   1   4  29      362.81      378.82     16.79 o
   2   4  29       15.66       25.60     22.78 o
   3   4  29      178.44      203.63     32.11 o
  -2   5  29        0.04       27.89     18.38 o
  -1   5  29        3.75      -16.18     21.28 o
   0   5  29      301.63      332.26     50.70 o
   1   5  29        0.02      -27.74     32.47 o
  -5   0  30      593.44      640.84     52.14 o
  -4   0  30        0.29      -17.35     18.34 o
  -3   0  30      450.33      439.31     22.06 o
  -2   0  30      941.55     1014.19     28.64 o
  -1   0  30      482.17      536.85     29.00 o
   0   0  30     1787.29     1936.65     46.13 o
   1   0  30     1233.97     1201.53     37.92 o
   2   0  30       24.18       37.99     15.69 o
   3   0  30      707.42      698.18     50.30 o
   4   0  30     1383.87     1294.77     40.20 o
  -4   1  30      373.52      401.49     17.31 o
  -3   1  30      235.15      246.27     15.08 o
  -2   1  30      264.73      250.62     19.20 o
  -1   1  30        0.28        0.73     14.04 o
   0   1  30       67.37       92.24     20.55 o
   1   1  30       43.83       49.91     12.42 o
   2   1  30     2207.28     2088.97     35.78 o
   3   1  30       24.92       23.57     12.76 o
   4   1  30      132.14       96.64     29.41 o
  -4   2  30      246.95      231.38     15.89 o
  -3   2  30      234.68      269.29     24.87 o
  -2   2  30        1.45        9.27     24.61 o
  -1   2  30     1409.81     1393.55     32.78 o
   0   2  30      833.97      761.11     38.87 o
   1   2  30     1115.36     1154.59     26.29 o
   2   2  30        4.63       14.02     14.07 o
   3   2  30      109.84       98.35     15.43 o
  -4   3  30       87.16      109.96     32.34 o
  -3   3  30      147.56      147.79     17.09 o
  -2   3  30      994.14      948.10     29.15 o
  -1   3  30      107.11       69.55     17.92 o
   0   3  30       87.47       90.51     14.96 o
   1   3  30      270.33      308.00     17.97 o
   2   3  30        0.17       -2.16     14.73 o
  -3   4  30      287.93      270.40     21.50 o
  -2   4  30      444.67      483.78     44.53 o
  -1   4  30       37.84       46.72     15.19 o
   0   4  30      112.49      101.11     15.94 o
   1   4  30      118.03      135.56     21.79 o
  -4   1  31       20.75       40.25     14.92 o
  -3   1  31     1494.00     1598.89     27.38 o
  -2   1  31       29.46       41.32     26.89 o
  -1   1  31      286.65      254.41     25.15 o
   0   1  31      168.92      202.21     24.33 o
   1   1  31      389.43      397.56     25.49 o
   2   1  31       49.17       77.82     15.18 o
   3   1  31      184.38      197.68     19.62 o
  -4   2  31      100.72      110.27     27.89 o
  -3   2  31        0.85       14.52     16.44 o
  -2   2  31       61.34       57.82     22.57 o
  -1   2  31       31.84       44.51     20.01 o
   0   2  31        4.32        0.87     17.82 o
   1   2  31      624.55      678.63     23.23 o
   2   2  31        4.19       14.69     15.02 o
  -3   3  31       14.94       17.21     24.93 o
  -2   3  31       13.02       -6.27     22.19 o
  -1   3  31      672.01      757.81     29.15 o
   0   3  31        2.44       18.58     13.83 o
   1   3  31        1.71      -15.54     15.54 o
   2   3  31      219.55      215.83     23.21 o
  -3   4  31      362.69      397.05     44.42 o
  -1   4  31       13.05      -12.54     23.29 o
   0   4  31       28.19       37.63     18.12 o
   1   4  31       22.26        3.45     36.91 o
  -4   0  32     1886.04     1906.75     40.66 o
  -3   0  32     1435.59     1467.53     35.71 o
  -2   0  32      120.23      154.20     37.77 o
  -1   0  32       31.72       18.84     33.44 o
   0   0  32      204.82      250.85     26.22 o
   1   0  32      905.11      929.10     37.82 o
   2   0  32      569.56      590.42     33.66 o
   3   0  32       23.24       49.21     29.29 o
  -4   1  32       15.82       27.32     20.85 o
  -3   1  32      103.61      113.95     18.33 o
  -2   1  32     1025.20     1123.59     44.18 o
  -1   1  32      515.87      520.04     30.08 o
   0   1  32      360.28      419.27     23.17 o
   1   1  32      140.55      172.92     20.36 o
   2   1  32       34.18       38.04     15.64 o
   3   1  32      279.75      252.40     32.49 o
  -3   2  32      159.08      162.54     21.04 o
  -2   2  32       83.30       75.52     41.60 o
  -1   2  32       10.31       35.33     19.02 o
   0   2  32      386.15      375.97     23.33 o
   1   2  32      169.49      170.58     17.03 o
   2   2  32        3.13        3.31     20.93 o
  -3   3  32      153.14       96.97     39.69 o
  -1   3  32     1038.39     1094.50     45.19 o
   0   3  32      127.76      148.01     17.22 o
   1   3  32        8.67        0.85     45.07 o
  -3   1  33      434.63      498.09     26.68 o
  -2   1  33      160.89      200.79     36.86 o
  -1   1  33       17.12       27.82     35.65 o
   0   1  33      349.45      341.82     36.64 o
   1   1  33      420.66      441.60     24.99 o
   2   1  33      159.09      187.76     30.02 o
  -3   2  33       59.53       50.97     38.57 o
  -2   2  33      169.29      186.40     35.39 o
  -1   2  33      299.99      333.76     23.40 o
   0   2  33      131.70      173.57     21.96 o
   1   2  33       36.85       30.18     18.61 o
  -1   3  33      139.33      146.58     26.92 o
   0   3  33      969.61      974.10     51.49 o
  -3   0  34       63.94       67.63     27.82 o
  -2   0  34      469.27      476.78     48.51 o
  -1   0  34     3696.68     3684.34    102.16 o
   0   0  34       25.17       39.43     26.79 o
   1   0  34       53.74       38.25     26.86 o
   2   0  34      113.13       44.32     39.59 o
  -2   1  34       67.03      119.87     26.83 o
  -1   1  34        0.06      -36.15     36.15 o
   0   1  34      170.69      207.47     23.25 o
   1   1  34     1174.92     1218.19     55.09 o
   2   1  34      431.56      442.87     39.06 o
  -1   2  34       78.26      145.23     36.82 o
   0   2  34      182.71      221.50     28.69 o
   1   2  34      103.24       94.78     31.31 o
  -2   1  35      387.12      418.38     42.98 o
   0   1  35      160.37      148.13     36.75 o
 
